# Supplementary material for: A new picture of cell wall protein dynamics in elongating cells of Arabidopsis thaliana: Confirmed actors and newcomers
Source: BMC Plant Biol. 2008 Sep 16;8:94. doi: 10.1186/1471-2229-8-94 (PMC2551616; doi:10.1186/1471-2229-8-94)
Supplement: Additional file 1 — Identification of proteins extracted from the cell wall fraction prepared from 5 day-old Arabidopsis hypocotyls by CaCl2 and LiCl solutions. [file 1471-2229-8-94-S1.xls]

## Sheet: File 1
	Additional data file 1. Identification of proteins extracted from the cell wall fraction prepared from 5 day-old Arabidopsis hypocotyls by CaCl2 and LiCl solutions.
	* or # proteins that could not be distinguished
	Colour code		secretory proteins (Presence of predicted signal peptide was checked using PSORT: http://psort.ims.u-tokyo.ac.jp/form.html, and TargetP: http://www.cbs.dtu.dk/services/TargetP/)
			transmembrane domains (Presence of predicted transmembrane domains was checked using Aramemnon: http://aramemnon.botanik.uni-koeln.de/)
			GPI anchors (presence or GPI anchors was checked using Aramemnon: http://aramemnon.botanik.uni-koeln.de/)
			intracellular proteins
			proteins identified after 1D-separation (1-DE), but not identified after 2D-separation (cationic exchange chromatography followed by 1-DE)
	total	band	accession	annotation	MALDI-TOF identification		mature protein		signal peptide	transmembrane	functional domains c
	protein	number a	AGI		% sequence	number of	MM (kDa)	pI		domains
	extract				coverage	peptides (m/z) b				GPI anchors
		1	At5g17820	peroxidase (AtPrx57)	23	4	31637	11.42	1-22		peroxidase active site (PS00436)
		2, 3	At1g68560	glycoside hydrolase family 31 (alpha-xylosidase) (AtXYL1)	16.4	12	99641.4	6.26	1-27		glycoside hydrolases family 31 active site (PS00129)
		4, 6	At1g28290	proline-rich protein	9.7	4	35913.4	10.77	1-24		histidine-rich region profile (PS50316), proline-rich region profile (PS50099), pollen proteins Ole e 1 family (PF01190)
		5-7	At3g16850	glycoside hydrolase family 28 (polygalacturonase)	27.9	8	46982.4	5.25	1-19		glycoside hydrolase family 28 (PF00295)
		7	At2g27190	homologous to purple acid phosphatase (PAP1)	9.8081	4	50962.7	5.75	1-28		metallo-phosphoesterase motif (PS50185), calcineurin-like phosphoesterase (PF00149)
		8, 9, 36-38	At1g78850*	homologous to lectin (curculin-like)	14.5	6	46664.1	8.9	1-22		PAN domain (PF00024), lectin (probable mannose binding) (PF01453)
		8, 9	At1g78860*	homologous to lectin (curculin-like)	14.447	6	46804.3	6	1-22		PAN domain (PF00024), lectin (probable mannose binding) (PF01453)
		9-11	At1g03220	homologous to carrot EDGP and tomato XEGIP	17.3	6	43394.4	9.99	1-22
		9	At5g34940	glycoside hydrolase family 79 (endo beta-glucuronidase/heparanase)	10.6	4	57219.9	9.13	1-21		glycoside hydrolase family 79, N-terminal domain (PF03662)
		10, 11	At1g09750	homologous to aspartic protease (pepsin family) (Peptidase family A1, subfamily A1B unassigned peptidases, MEROPS)	16.9	8	45038.8	9.09	1-23		lipase Ser active site (PS00120), Ser-rich region (PS050324), eukaryotic aspartic protease (PF00026)
		10-12	At1g03230	homologous to carrot EDGP and tomato XEGIP	15.8986	6	43723	10.27	1-23
		12	At3g54400	homologous to aspartic protease (pepsin family) (Peptidase family A1, subfamily A1B unassigned peptidases, MEROPS)	9.88235	4	43313.3	10.26	1-19		eukaryotic aspartyl protease (PF00026)
		13	At3g43270	carbohydrate esterase family 8 (pectin methylesterase)	17.5	9	54929.2	9.55	1-24		pectinesterase (PF01095), plant invertase/pectin methylesterase inhibitor PMEI) (PF04043)
		13-15, 18, 32-34	At5g11420	expressed protein (DUF642)	28.4153	11	37344.6	7.7	1-22		domain of unknown function DUF 642 (PF04862)
		13	At5g07030	homologous to aspartic protease (pepsin family) (Peptidase family A1, subfamily A1B unassigned peptidases, MEROPS)	11.8451	5	44860.5	10.82	1-19		eukaryotic aspartyl protease (PF00026)
		13, 15	At1g19170	glycoside hydrolase family 28 (polygalacturonase)	11.8	6	49948	9.65	1-47		glycosyl hydrolase family 28 (PF00295)
		13	At4g33220	carbohydrate esterase family 8 (pectin methylesterase)	15.619	7	56832.3	6.24	1-19		pectinesterase (PF01095)
		15	At3g49120	peroxidase (AtPrx34)	17.847	6	35695.4	9.41	1-30		peroxidase active site signature (PS00436), peroxidases proximal heme-ligand signature (PS00435)
		15, 23, 40, 43-46	At4g32460	expressed protein (DUF642)	22.7397	8	37375.5	9.25	1-21		domain of unknown function DUF 642 (PF04862)
		16, 17	At3g20820	expressed protein (LRR domains)	26.0274	8	37850.7	9.9	1-19		typical LRR profile (PS50506), plant specific LRR profile (PS50502), SDS22+like LRR profile (PS50504)
		16-21, 36-38, 40	At5g25460	expressed protein (DUF642)	34.9593	13	37948.5	9.03	1-19		domain of unknown function DUF 642 (PF04862)
		17, 18, 25, 30	At3g08030	expressed protein (DUF642)	23.6	8	36993	6.87	1-21		domain of unknown function DUF 642 (PF04862)
		18, 36, 38, 39	At1g70850	homologous to Bet v I allergen family	20.8861	6	35569.9	4.96			pathogenesis-related protein Bet v I family (PF00407)
		18-20	At5g12940	homologous to Phaseolus vulgaris PGIP2 (LRR domains)	21.5633	7	36785	10.45	1-29		plant specific LRR profile (PS50502), Leucine Rich Repeat (PF00560)
		18	At1g78830	homologous to lectin (curculin-like)	11.2088	4	48101.7	9.45	1-22		PAN domain (PF00024), lectin (probable mannose binding) (PF01453)
		20, 21	At1g29670	homologous to lipase/acylhydrolase (GDSL family)	23.1405	6	37153.4	9.65	1-24		GDSL-like Lipase/Acylhydrolase (PF00657)
		20	At5g64100	peroxidase (AtPrx69)	11.1782	5	33228.9	10.72	1-23		peroxidases active site signature (PS00436)
		22	At1g53240*	homologous to mitochondrial NAD-dependent malate dehydrogenase	16.7	5	35804.4	9.49			malate dehydrogenase active site signature (PS00068), lactate/malate dehydrogenase, NAD binding domain (PF00056), lactate/malate dehydrogenase, alpha/beta C-terminal domain (PF02866)
		22	At3g15020*	homologous to mitochondrial NAD-dependent malate dehydrogenase	16.7	5	35875.4	9.34			malate dehydrogenase active site signature (PS00068), lactate/malate dehydrogenase, NAD binding domain (PF00056), lactate/malate dehydrogenase, alpha/beta C-terminal domain (PF02866)
		23	At3g14310	carbohydrate esterase family 8 (pectin methylesterase) (AtPME3)	18.9189	9	60050.6	9.59	1-40	transmembrane domains	pectinesterase signature 1 (PS00800), pectinesterase signature 2 (PS00503), pectinesterase (PF01095, plant invertase/pectin methylesterase inhibitor (PF04043)
		24, 25	At4g30170	peroxidase (AtPrx45)	31.7	9	33052.6	10.43	1-25		haem peroxidase, plant/fungal/bacterial (PS00435, PS00436, PS50873)
		24	At2g06850	glycoside hydrolase family 16 (endoxyloglucan transferase) (AtXTH4)	20.3	7	31716.8	9.65	1-24		glycoside hydrolases family 16 (PF00722)
		25	At3g50990	peroxidase (AtPrx36)	10.4167	3	35273.4	4.57	1-20		peroxidases proximal heme-ligand signature (PS00435), peroxidases active site signature (PS00436), plant heme peroxidase family profile (PS50873), peroxidase (PF00141)
		25-27	At3g45970	expansin-like A (AtEXLA1)	18.9	4	26258.1	9.46	1-20		pollen allergen (PF01357), barwin (PF00967)
		26-28	At5g43060	homologous to cysteine proteinase (papain family) (RD21 peptidase, Peptidase family C1, C01.064 MEROPS)	13.4	6	36995.6	5.79	1-22		eukaryotic thiol (cysteine) proteases asparagine active site (PS00640), papain family cysteine protease (PF00112), granulin (PF00396)
		26-28	At5g09440	homologous to Nicotiana tabacum phi-I	20.5036	7	27366.4	10.15	1-23		phosphate-induced protein 1 conserved region (PF04674)
		26	At5g64260	homologous to Nicotiana tabacum phi-I	14.0984	8	30550.9	9.98	1-19		phosphate-induced protein 1 conserved region (PF04674)
		27	At4g38400	expansin-like A (AtEXLA2)	16.6038	5	26516.9	9.6	1-20		expansin, cellulose-binding-like domain profile (PS50843), expansin, family-45 endoglucanase-like domain profile (PS50842), rare lipoprotein A (RlpA)-like double-psi beta-barrel (PF03330), pollen allergen (PF01357)
		29	At3g22640	expressed protein (cupin domain)	12.3457	7	52688	6.45	1-22		cupin domain profile (PS50849), cupin (PF00190), cupin domain (PF07883)
		29-31	At2g28790	homologous to Lycopersicon esculentum osmotin	12.8514	3	24551.6	9.53	1-24		thaumatin family (PF00314)
		31-34	At2g28490	expressed protein (cupin domain)	12.3288	6	53594.6	5.45	1-19		cupin domain profile (PS50849), cupin (PF00190)
		31	At4g29270	homologous to acid phosphatase	18	4	25900.8	9.15	1-26		HAD superfamily, subfamily IIIB (acid phosphatase) (PF03767)
		33	At2g40880	inhibitor family I25 (phytostatin) (cystatin family, I25.014, MEROPS)	31.2	3	11955.6	9.71	1-22		cysteine proteases inhibitors signature (PS00287), cystatin domain (PF00031)
		33-35	At1g20190	alpha-expansin (AtEXPA11)	19.8	7	24817.7	9.84	1-20		expansin, family-45 endoglucanase-like domain profile (PS50842), expansin, cellulose-binding-like domain profile (PS50843), pollen allergen (PF01357)
		33-37	At4g12880	early nodulin (AtEN20) (phytocyanin)	24.8	5	14273.3	9.64	1-18		plastocyanin-like domain (PF02298) (copper binding proteins)
		36-38	At3g02110	homologous to serine carboxypeptidase D (SCPL25) (Peptidase family S10, S10.005, MEROPS)	14.3763	5	51075.5	9.35	1-22		serine carboxypeptidases, histidine active site (PS00560), serine carboxypeptidases, serine active site (PS00131), serine carboxypeptidase (PF00450)
		37	At3g21770	peroxidase (AtPrx30)	15.2	4	32901.6	10.54	1-27		peroxidases active site signature (PS00436)
		41	At2g05580	glycine-rich protein	21.8	3	21517.6	10.21	1-20		glycine-rich region profile (PS50315)
		43-47	At1g67090	RUBISCO small subunit A1	26.1111	6	20216	9.26			ribulose bisphosphate carboxylase, small chain (PF00101)
		42-44	At5g38410*	RUBISCO small subunit B3	30.9	6	20284.2	9.4			ribulose bisphosphate carboxylase, small chain (PF00101)
		43	At5g38420*	RUBISCO small subunit B2	25.9669	6	20350.2	9.24			ribulose bisphosphate carboxylase, small chain (PF00101)
		48	At2g38530	non-specific lipid transfer protein type 1 (LTP2)	25.4237	3	9475.92	11.9	1-25		protease inhibitor/seed storage/LTP family (PF00234), plant lipid transfer proteins signature (PS00597)
	FPLC	band	accession	annotation	MALDI-TOF identification		mature protein		signal peptide	transmembrane	functional domains
	fraction	number	AGI		% sequence	number	MM (kDa)	pI		domains
					coverage	of peptides				GPI anchors
	A	1-3, 9, 10, 11	At3g16850	glycoside hydrolase family 28 (polygalacturonase)	33.8	14	46982.4	5.25	1-19		glycoside hydrolase family 28 (PF00295)
	A	4, 5	At1g79720	homologous to aspartic protease (CND41 peptidase) (Peptidase family A1, subfamily A1.050 , MEROPS)	10.1	5	49324.9	8.88	1-28		eukaryotic and viral aspartyl proteases active site (PS00141), eukaryotic aspartyl protease (PF00026)
	A	5-8	At3g32980	peroxidase (AtPrx32)	28.7	13	35712.4	6	1-29		peroxidases active site signature (PS00436)
	A	7, 8	At1g47710	homologous to serpin (serine protease inhibitor)	50.6	17	42639.4	4.97		transmembrane domains	serpins signature (PS00284), serpin (serine protease inhibitor) (PF00079)
	A	10, 11	At5g22140	expressed protein (oxido-reductase domain)	14.2	6	46982.4	5.25	1-19		glycoside hydrolase family 28 (PF00295)
	A	10-13	At5g43060	homologous to cysteine proteinase (papain family) (RD21 peptidase, Peptidase family C1, C01.064 MEROPS)	14.2	5	36995.6	5.79	1-22		eukaryotic thiol (cysteine) proteases asparagine active site (PS00640), papain family cysteine protease (PF00112), granulin (PF00396)
	A	11, 12	At1g11840	glyoxalase I homologue (lactoylglutathione lyase) (ATGLX1)	27.2	7	31928.4	5.19			glyoxalase I signature 1 (PS00934), glyoxalase I signature 2 (PS00935), glyoxalase/bleomycin resistance protein/dioxygenase superfamily (PF00903)
	A	11, 12	At4g01610	homologous to cysteine proteinase (papain family) (Cathepsin B, Peptidase family C1, C01.049, MEROPS)	13.6	5	36995.6	5.79	1-22		eukaryotic thiol (cysteine) proteases histidine active site (PS00639), papain family cysteine protease (PF00112), propeptide_C1 (PF08127)
	A	13	At2g33160	glycoside hydrolase family 28 (polygalacturonase)	8	4	72778.4	9.68	1-20		polygalacturonase active site (PS00502), glycoside hydrolases family 28 (PF00295)
	A	14,15	At3g11630	homologous to 2-Cys peroxiredoxin	24.8	4	29091.9	7.91			AhpC/TSA family (PF00578)
	A	16-18	At5g23820	expressed protein (ML domain - MD-2-related lipid recognition domain)	20.1	4	15240.1	4.17	1-24		ML domain (PF02221)
	A	16, 17	At5g46960	homologous to plant invertase/pectin methylesterase inhibitor (PMEI)	22.4	4	16869	4.52	1-20		plant invertase/pectin methylesterase inhibitor (PF04043)
	A	19	At3g20390	homologous to endoribonuclease	31	5	19815.7	9.57			uncharacterized protein family UPF0076 signature (PS01094), endoribonuclease L-PSP (PF01042)
	B	1, 3	At2g38530	non-specific lipid transfer protein type 1 (LTP2)	16.1017	2	9475.92	11.9	1-25		protease inhibitor/seed storage/LTP family (PF00234), plant lipid transfer proteins signature (PS00597)
	B	2	At1g47710	homologous to serpin (serine protease inhibitor)	17.6	6	42639.4	4.97		transmembrane domains	serpins signature (PS00284), serpin (serine protease inhibitor) (PF00079)
	D	1, 2	At3g16850	glycoside hydrolase family 28 (polygalacturonase)	29.6	12	46982.4	5.25	1-19		glycoside hydrolase family 28 (PF00295)
	D	3, 4	At1g54010	homologous to lipase/acylhydrolase (GDSL family)	21.1	5	40021.2	9.05	1-29		GDSL-like Lipase/Acylhydrolase (PF00657)
	D	5	At3g32980	peroxidase (AtPrx32)	29	11	35712.4	6	1-29		peroxidases active site signature (PS00436)
	D	6	At4g01610	homologous to cysteine proteinase (papain family) (Cathepsin B, Peptidase family C1, C01.049, MEROPS)	15	5	36995.6	5.79	1-22		eukaryotic thiol (cysteine) proteases histidine active site (PS00639), papain family cysteine protease (PF00112), propeptide_C1 (PF08127)
	E	1, 5-7, 9	At5g34940	glycoside hydrolase family 79 (endo beta-glucuronidase/heparanase)	19.6	8	57219.9	9.13	1-21		glycoside hydrolase family 79, N-terminal domain (PF03662)
	E	2-5, 9	At3g16850	glycoside hydrolase family 28 (polygalacturonase)	28.4768	12	46982.4	5.25	1-19		glycoside hydrolase family 28 (PF00295)
	E	5	At3g55260	glycoside hydrolase family 20 (beta-hexosaminidase)	19.2101	8	58810.9	5.66	1-22		glycoside hydrolase family 20 (PF00295), glycoside hydrolase family 20, catalytic domain (PF00728), glycoside hydrolase family 20, domain 2 (PF02838)
	E	8	At5g34850	homologous to purple acid phosphatase	22.1053	8	53242.2	6.79	1-16		calcineurin-like phosphoesterase (PS00149), phosphoesterase (PF50185)
	E	10	At2g17120	expressed protein (LysM domain)	17.7	5	35262.8	6.24	1-23	GPI anchor	LysM domain (PF01476)
	E	11-13, 17	At3g49120	peroxidase (AtPrx34)	32.2946	8	35695.4	9.41	1-30		peroxidase active site signature (PS00436), peroxidases proximal heme-ligand signature (PS00435)
	E	12, 13	At1g54010	homologous to lipase/acylhydrolase (GDSL family)	43	13	40021.2	9.05	1-29	N-terminal transmembrane domain	lipase/acylhydrolase with GDSL-like motif (PS50241), GDSL-like lipase/acylhydrolase (PF00567)
	E	12-14	At3g32980	peroxidase (AtPrx32)	29	11	35712.4	6	1-29		peroxidases active site signature (PS00436)
	E	14	At1g70850	homologous to Bet v I allergen family	37	8	35569.9	4.96			pathogenesis-related protein Bet v I family (PF00407)
	E	14, 15	At4g19810	glycoside hydrolase family 18 (chitinase)	32.19	9	38510.5	9.37	1-24		glycoside hydrolases family 18 (PF00704)
	E	14	At1g54030	homologous to lipase/acylhydrolase (GDSL family)	11.6	3	46082.8	6.2		transmembrane domains	lipase/acylhydrolase with GDSL-like motif (PS50241), GDSL-like Lipase/Acylhydrolase (PF00657)
	E	14	At5g06860	PGIP1 (LRR domains)	19.4	5	34324.4	9.56	1-21		LRR (PF00560, PS50502, PS50506)
	E	14	At5g39270	alpha expansin (AtEXPA22)	11.5	3	27348.1	9.74	1-13		expansin, family-45 endoglucanase-like domain profile (PS50842), expansin, cellulose-binding-like domain profile (PS50843), rare lipoprotein A (RlpA)-like double-psi beta-barrel (PF03330), pollen allergen (PF01357)
	E	15, 16	At4g36700	expressed protein (cupin domain)	16.4	7	53703.3	5.21	1-25		glutamic acid-rich region profile (PS50313), cupin (PF00190)
	E	15-17	At3g20370	expressed protein (MATH domain)	24.3	8	40734.8	5.56	1-25		2 MATH domains (PF00917)
	E	16, 17	At1g53240	homologous to mitochondrial NAD-dependent malate dehydrogenase	16.7	4	35804.4	9.49			malate dehydrogenase active site signature (PS00068), lactate/malate dehydrogenase, NAD binding domain (PF00056), lactate/malate dehydrogenase, alpha/beta C-terminal domain (PF02866)
	E	18, 19	At3g12500	glycoside hydrolase family 19 (basic endochitinase)	10.2	3	32367.9	6.24	1-20		chitinase family 19 signature 1 (PS00773), signature 2 (PS00774), chitin recognition or binding domain signature (PS00026), chitinase class I (PF00182), chitin recognition protein (PF00187)
	E	19	At3g02870	homologous to myo-inositol monophosphatase	33.6	9	29121.3	5.03		transmembrane domains	inositol monophosphatase family signature 1 (PS00629), inositol monophosphatase family signature 2 (PS00630), inositol monophosphatase family (PF00459)
	E	19-21	At4g01610	homologous to cysteine proteinase (papain family) (Cathepsin B, Peptidase family C1, C01.049, MEROPS)	20.3	7	36995.6	5.79	1-22		eukaryotic thiol (cysteine) proteases histidine active site (PS00639), papain family cysteine protease (PF00112), propeptide_C1 (PF08127)
	E	20-22	At1g11840	glyoxalase I homologue (lactoylglutathione lyase) (ATGLX1)	27.2	7	31928.4	5.19			glyoxalase I signature 1 (PS00934), glyoxalase I signature 2 (PS00935), glyoxalase/bleomycin resistance protein/dioxygenase superfamily (PF00903)
	E	20, 21	At1g67280	glyoxalase I homologue (lactoylglutathione lyase) (ATGLX1)	20.9	6	39167.1	7.73			glyoxalase I signature 1 (PS00934), glyoxalase/bleomycin resistance protein/dioxygenase superfamily (PF00903)
	E	21-23	At5g43060	homologous to cysteine proteinase (papain family) (RD21 peptidase, Peptidase family C1, C01.064 MEROPS)	15.8	8	36995.6	5.79	1-22		eukaryotic thiol (cysteine) proteases asparagine active site (PS00640), papain family cysteine protease (PF00112), granulin (PF00396)
	E	21-23	At1g47128	homologous to cysteine proteinase (papain family) (RD21A, Peptidase family C1, C01.064 MEROPS)	11	5	48785.3	5.01	1-21		eukaryotic thiol (cysteine) proteases histidine active site (PS00639), cysteine active site (PS00640), asparagine active site (PS00139), Cys-rich region (PS50311), papaine family cysteine protease (PF00112)
	E	22	At1g30710	homologous to berberine-bridge enzyme (S)-reticulin:oxygen oxidoreductase	9.4	5	56821.3	9.63	1-23		berberine and berberine like (PF08031), FAD binding domain (PF01565)
	E	24, 25	At3g55440	triose phosphate isomerase	23.2	7	27168.9	5.1			triose phosphate isomerase active site (PS00171)
	E	25, 26	At2g28490	expressed protein (cupin domain)	10.9589	4	53594.6	5.45	1-19		cupin domain profile (PS50849), cupin (PF00190)
	E	27	At2g15220	expressed protein (Plant Basic Secreted Protein domain)	30.2	7	22772.2	9.09	1-21		neutral zinc metallopeptidases, zinc-binding region signature (PS00142), plant basic secretory protein (PF04450)
	E	28	At1g73260	inhibitor family I3 (Kunitz-P family) (subfamily I3A unassigned peptidase inhibitor homologues, MEROPS)	13	3	20982.8	5.2	1-26		trypsin and protease inhibitor Kunitz legume (PF00197)
	E	28	At5g44360	homologous to berberine-bridge enzyme (S)-reticulin:oxygen oxidoreductase	8.1	4	57931.7	9.83	1-22		oxygen oxido-reductases covalent FAD binding site (PS00862), FAD binding domain (PF01565), berberine and berberine like (PF08031)
	E	29	At5g55730	fasciclin-like arabinogalactan protein (AtFLA1)	10.1	3	42165.8	5.65	1-24	GPI anchor	Beta-Ig-H3/fasciclin domain (PS50213)
	E	30, 31	At2g04690	expressed protein (homologous to a human brain CREG protein)	31.9048	6	20214.1	8	1-28
	E	32	At5g66090	expressed protein	37.1	6	22539.8	6.15			UspA (universal stress protein ) IPR00616
	E	33-35	At4g16500	inhibitor family I25 (cystatin family) (subfamily I25B unassigned peptidase inhibitor homologues, MEROPS)	33.3333	5	10183.7	9.78	1-22		cystatin domain (PF00031)
	F	1, 8-10	At1g03220	homologous to carrot EDGP and tomato XEGIP	31.6	10	43394.4	9.99	1-22
	F	2, 4, 46-48	At2g38530	non-specific lipid transfer protein type 1 (LTP2)	33.0508	4	9475.92	11.9	1-25		protease inhibitor/seed storage/LTP family (PF00234), plant lipid transfer proteins signature (PS00597)
	F	3	At2g34930	expressed protein (LRR domains)	22.8729	20	97059.6	9.59	1-28		leucine-rich region profile (PS50319), serine-rich region profile (PS50324), typical LRR profile (PS50506), SDS22+-like LRR profile (PS50504), plant-specific LRR profile (PS50502)
	F	5	At3g16850	glycoside hydrolase family 28 (polygalacturonase)	24.6	7	46982.4	5.25	1-19		glycoside hydrolase family 28 (PF00295)
	F	6, 9, 11	At1g78860	homologous to lectin (curculin-like)	20.9932	8	46804.3	6	1-22		PAN domain (PF00024), lectin (probable mannose binding) (PF01453)
	F	7-9, 11	At1g78850	homologous to lectin (curculin-like)	26.8	11	46664.1	8.9	1-22		PAN domain (PF00024), lectin (probable mannose binding) (PF01453)
	F	8-12, 18-23	At1g09750	homologous to aspartic protease (pepsin family) (Peptidase family A1, subfamily A1B unassigned peptidases, MEROPS)	16.9	9	45038.8	9.09	1-23		lipase Ser active site (PS00120), Ser-rich region (PS050324), eukaryotic aspartic protease (PF00026)
	F	11-13	At3g43270	carbohydrate esterase family 8 (pectin methylesterase)	17.8	14	54929.2	9.55	1-24		pectinesterase (PF01095), plant invertase/pectin methylesterase inhibitor PMEI) (PF04043)
	F	12-14	At3g49120	peroxidase (AtPrx34)	16.1473	6	35695.4	9.41	1-30		peroxidase active site signature (PS00436), peroxidases proximal heme-ligand signature (PS00435)
	F	13, 14	At3g48460	homologous to lipase/acylhydrolase (GDSL family)	22.8	6	39627.8	8.91	1-26		lipase/acylhydrolase with GDSL-like motif (PS50241), GDSL-like lipase/acylhydrolase (PF00657)
	F	13-17	At1g78830	homologous to lectin (curculin-like)	21.5385	8	48101.7	9.45	1-22		PAN domain (PF00024), lectin (probable mannose binding) (PF01453)
	F	14-16	At5g06860	PGIP1 (LRR domains)	27.6	8	34324.4	9.56	1-21		LRR (PF00560, PS50502, PS50506)
	F	14-21	At4g36700	expressed protein (cupin domain)	15.2	8	53703.3	5.21	1-25		glutamic acid-rich region profile (PS50313), cupin (PF00190)
	F	14	At3g32980	peroxidase (AtPrx32)	15.6	7	35712.4	6	1-29		peroxidases active site signature (PS00436)
	F	15, 16	At1g70850	homologous to Bet v I allergen family	39.6	9	35569.9	4.96			pathogenesis-related protein Bet v I family (PF00407)
	F	15	At1g70830	homologous to Bet v I allergen family	25.9701	7	37614.5	5.03			pathogenesis-related protein Bet v I family (PF00407)
	F	17-19	At1g29670	homologous to lipase/acylhydrolase (GDSL family)	38.5675	10	37153.4	9.65	1-24		GDSL-like Lipase/Acylhydrolase (PF00657)
	F	17	At3g01590	homologous to aldose 1-epimerase	19.281	5	34738.6	5.72			aldose 1-epimerase (PF01263)
	F	18, 19	At1g53240	homologous to mitochondrial NAD-dependent malate dehydrogenase	24.9	8	35804.4	9.49			malate dehydrogenase active site signature (PS00068), lactate/malate dehydrogenase, NAD binding domain (PF00056), lactate/malate dehydrogenase, alpha/beta C-terminal domain (PF02866)
	F	18, 19	At4g18180	glycoside hydrolase family 28 (polygalacturonase)	13.0435	4	41118.4	10.42	1-23		polygalacturonase active site (PS00502), glycoside hydrolase family 28 (PF00295)
	F	20	At3g14310	carbohydrate esterase family 8 (pectin methylesterase) (AtPME3)	14.3581	7	60050.6	9.59	1-40	transmembrane domains	pectinesterase signature 1 (PS00800), pectinesterase signature 2 (PS00503), pectinesterase (PF01095, plant invertase/pectin methylesterase inhibitor (PF04043)
	F	21	At5g53370	carbohydrate esterase family 8 (pectin methylesterase)	9.71039	5	64241	8.8		GPI anchor	plant invertase/pectin methylesterase inhibitor (PF04043), pectinesterase (PF01095)
	F	21	At4g30170	peroxidase (AtPrx45)	14.8	4	33052.6	10.43	1-25		haem peroxidase, plant/fungal/bacterial (PS00435, PS00436, PS50873)
	F	21, 22	At4g01610	homologous to cysteine proteinase (papain family) (Cathepsin B, Peptidase family C1, C01.049, MEROPS)	15.3	5	36995.6	5.79	1-22		eukaryotic thiol (cysteine) proteases histidine active site (PS00639), papain family cysteine protease (PF00112), propeptide_C1 (PF08127)
	F	22-24	At3g45970	expansin-like A (AtEXLA1)	29.4	8	26258.1	9.46	1-20		pollen allergen (PF01357), barwin (PF00967)
	F	22, 23	At1g47128	homologous to cysteine proteinase (papain family) (RD21A, Peptidase family C1, C01.064 MEROPS)	16.2	6	48785.3	5.01	1-21		eukaryotic thiol (cysteine) proteases histidine active site (PS00639), cysteine active site (PS00640), asparagine active site (PS00139), Cys-rich region (PS50311), papaine family cysteine protease (PF00112)
	F	22-26	At5g43060	homologous to cysteine proteinase (papain family) (Peptidase family C1, RD21 peptidase, C01.064 MEROPS)	16	7	36995.6	5.79	1-22		eukaryotic thiol (cysteine) proteases asparagine active site (PS00640), papain family cysteine protease (PF00112), granulin (PF00396)
	F	26, 27	At3g55440	triose phosphate isomerase	27.5	6	27168.9	5.1			triose phosphate isomerase active site (PS00171)
	F	27-29	At4g29270	homologous to acid phosphatase	29.3	8	25900.8	9.15	1-26		HAD superfamily, subfamily IIIB (acid phosphatase) (PF03767)
	F	27-31	At2g28490	expressed protein (cupin domain)	13.7	6	53594.6	5.45	1-19		cupin domain profile (PS50849), cupin (PF00190)
	F	27-29	At3g63190	homologous to ribosome recycling factor	25.8182	7	30422.1	6.5			ribosome recycling factor (PF01765)
	F	27	At4g36880	homologous to cysteine protease (papain family) (Peptidase family C1, Brassicain, C01.021 MEROPS)	16.4894	5	39395.7	6.5	1-22		eukaryotic thiol (cysteine) proteases cysteine active site (PS00139), eukaryotic thiol (cysteine) proteases histidine active site (PS00639), eukaryotic thiol (cysteine) proteases asparagine active site (PS00640), papain family cysteine protease (PF00112)
	F	28	At3g57140	homologous to patatin (phospholipase domain)	9.73783	6	89933.7	6.31			patatin-like phospholipase (PF01734)
	F	28	At4g27110	homologous to COBRA (AtCOBL10)	8.38323	5	71335.2	9.86	1-21	GPI anchor	phytochelatin synthetase-like conserved region (PF04833), carbohydrate binding domain (SSF49394)
	F	28-32, 35, 36, 38	At4g12880	early nodulin (AtEN20) (phytocyanin)	24.8	5	14273.3	9.64	1-18		plastocyanin-like domain (PF02298) (copper binding proteins)
	F	29	At5g05110	inhibitor family I25 (phytostatin) (cystatin family, I25.014, MEROPS)	10.3	3	23934.6	8.48	1-24		cysteine proteases inhibitors signature (PS00287), cystatin domain (PF00031)
	F	33, 34	At1g17860	inhibitor family I3 (Kunitz-P family) (subfamily I3A unassigned peptidase inhibitor homologues, MEROPS)	25.5	7	19718.7	9.76	1-21		soybean trypsin inhibitor (Kunitz) protease inhibitors family signature (PS00283), trypsin and protease inhibitor (PF00197)
	F	34-36	At5g01300	homologous to phosphatidylethanolamine-binding protein	50	7	71823.4	5.15			phosphatidylethanolamine-binding protein (PF01161),
	F	35, 36	At2g04690	expressed protein (homologous to a human brain CREG protein)	28.0952	6	20214.1	8	1-28
	F	35, 36	At4g25260	homologous to plant invertase/ pectin methylesterase inhibitor (PMEI)	16.9	4	15737	5.5	1-19		plant invertase/pectin methylesterase inhibitor (PF04043)
	F	37, 39-42	At3g15670	homologous to late embryogenesis abundant protein (LEA)	36.4	6	24186	9.5			late embryogenesis abundant protein (LEA) (PF02987)
	F	39-43	At4g39260	homologous to RNA binding protein (AtGRP8)	41.4201	6	16578.6	5.12			glycine-rich region profile (PS50315), eukaryotic RNA Recognition Motif (RRM) profile (PS50102), RNA recognition motif. (a.k.a. RRM, RBD, or RNP domain) (PF00076)
	F	39-44	At1g09310	expressed protein (DUF538)	38.5	7	19947	5.12			domain of unknown function DUF538 (PF04398)
	F	40	At4g23680	homologous to Bet v I allergen family	45.0331	7	17473.5	5.8			pathogenesis-related protein Bet v I family (PF00407)
	F	42-45	At4g01900	PII nitrogen sensing protein (GLB I)	34.7	7	21275.4	5.12			P-II protein C-terminal region signature (PS00638), nitrogen regulatory protein P-II (PS00543)
	F	43-45	At1g67090	RUBISCO small subunit A1	19.4444	4	20216	9.26			ribulose bisphosphate carboxylase, small chain (PF00101)
	F	43	At5g38410*	RUBISCO small subunit B3	24.3	4	20284.2	9.4			ribulose bisphosphate carboxylase, small chain (PF00101)
	F	43	At5g38430*	RUBISCO small subunit B1	19.337	4	20286.2	9.24			ribulose bisphosphate carboxylase, small chain (PF00101)
	F	48	At1g47540	inhibitor family I18 (mustard trypsin inhibitor-2 family) (family I18 unassigned peptidase inhibitor homologues, MEROPS)	45.9184	4	9051.17	4.97	1-18		scorpion toxin-like domain (PF00537)
	G	1	At3g15670	homologous to late embryogenesis abundant protein (LEA)	24	4	24186	9.5			late embryogenesis abundant protein (LEA) (PF02987)
	G	2-5, 7, 9-11, 45, 55-59	At2g38530	non-specific lipid transfer protein type 1 (LTP2)	46.6102	5	9475.92	11.9	1-25		protease inhibitor/seed storage/LTP family (PF00234), plant lipid transfer proteins signature (PS00597)
	G	3, 7	At1g05570	glycosyl transferase family 48 (callose synthase) (AtCalS1)	2.8	5	225731	9.51			1,3-beta-glucan synthase component (PF02364)
	G	5	At2g34930	expressed protein (LRR domains)	10.9	11	97059.6	9.59	1-28		leucine-rich region profile (PS50319), serine-rich region profile (PS50324), typical LRR profile (PS50506), SDS22+-like LRR profile (PS50504), plant-specific LRR profile (PS50502)
	G	6-8	At1g68560	glycoside hydrolase family 31 (alpha-xylosidase) (AtXYL1)	8.2	7	99641.4	6.26	1-27		glycoside hydrolases family 31 active site (PS00129)
	G	10	At3g07130	homologous to purple acid phosphatase	9.6	5	58523.6	5.71	1-17		metallo-phosphoesterase motif (PS50185), calcineurin-like phosphoesterase (PF00149)
	G	11, 12	At3g61490	glycoside hydrolase family 28 (polygalacturonase)	10.9244	4	49497.1	5.76	1-23		glycoside hydrolase family 28 (PF00295)
	G	12, 13	At2g27190	homologous to purple acid phosphatase (PAP1)	19	10	50962.7	5.75	1-28		metallo-phosphoesterase motif (PS50185), calcineurin-like phosphoesterase (PF00149)
	G	13-15	At1g33590	expressed protein (LRR domains)	40.6	16	48103.6	9.9	1-24		LRR (PF00560), leucine zipper pattern (PS00029)
	G	13-15	At1g78850	homologous to lectin (curculin-like)	27	10	46664.1	8.9	1-22		PAN domain (PF00024), lectin (probable mannose binding) (PF01453)
	G	14	At1g78860	homologous to lectin (curculin-like)	20.5	7	46804.3	6	1-22		PAN domain (PF00024), lectin (probable mannose binding) (PF01453)
	G	14	At5g56490	expressed protein (FAD binding domain)	13.5	7	62107.8	6.49	1-17		FAD binding domain (PF01565)
	G	15, 16	At1g03220	homologous to carrot EDGP and tomato XEGIP	23.9	7	43394.4	9.99	1-22
	G	15-17, 19, 21	At1g03230	homologous to carrot EDGP and tomato XEGIP	29	10	43723	10.27	1-23
	G	17, 18	At1g09750	homologous to aspartic protease (pepsin family) (Peptidase family A1, subfamily A1B unassigned peptidases, MEROPS)	16.9	8	45038.8	9.09	1-23		lipase Ser active site (PS00120), Ser-rich region (PS050324), eukaryotic aspartic protease (PF00026)
	G	18, 19, 21	At3g54400	homologous to aspartic protease (pepsin family) (Peptidase family A1, subfamily A1B unassigned peptidases, MEROPS)	16	7	43313.3	10.26	1-19		eukaryotic aspartyl protease (PF00026)
	G	18	At2g40880	inhibitor family I25 (phytostatin) (cystatin family, I25.014, MEROPS)	21.6	3	11955.6	9.71	1-22		cysteine proteases inhibitors signature (PS00287), cystatin domain (PF00031)
	G	19-22	At3g43270	carbohydrate esterase family 8 (pectin methylesterase)	18.9753	14	54929.2	9.55	1-24		pectinesterase (PF01095), plant invertase/pectin methylesterase inhibitor PMEI) (PF04043)
	G	20	At3g02740	homologous to aspartic protease (pepsin family) (Peptidase family A1, subfamily A1B unassigned peptidases, MEROPS)	14.1	4	50452.5	5.38	1-20		eukaryotic and viral aspartyl proteases active site (PS00141), eukaryotic aspartyl protease (PF00026)
	G	21, 22	At5g11420	expressed protein (DUF642)	23.224	9	37344.6	7.7	1-22		domain of unknown function DUF 642 (PF04862)
	G	22, 23	At3g48460	homologous to lipase/acylhydrolase (GDSL family)	24.9344	7	39627.8	8.91	1-26		lipase/acylhydrolase with GDSL-like motif (PS50241), GDSL-like lipase/acylhydrolase (PF00657)
	G	23-27, 35, 36	At1g78830	homologous to lectin (curculin-like)	20	7	48101.7	9.45	1-22		PAN domain (PF00024), lectin (probable mannose binding) (PF01453)
	G	23, 24	At3g20820	expressed protein (LRR domains)	37.5342	11	37850.7	9.9	1-19		typical LRR profile (PS50506), plant specific LRR profile (PS50502), SDS22+like LRR profile (PS50504)
	G	24	At5g10770	homologous to aspartic protease (CND41 peptidase) (Peptidase family A1, A01.050, MEROPS)	18.8	7	37068.4	5.48	1-22		eukaryotic aspartyl protease (PF00013)
	G	25, 26	At1g78820	homologous to lectin (curculin-like)	15.2	6	48184.4	9.54	1-22		D-mannose binding lectin (PF01453), PAN domain (PF00024)
	G	26-29	At1g29670	homologous to lipase/acylhydrolase (GDSL family)	35.2617	9	37153.4	9.65	1-24		GDSL-like Lipase/Acylhydrolase (PF00657)
	G	27, 29, 30	At4g36700	expressed protein (cupin domain)	16.4	9	53703.3	5.21	1-25		glutamic acid-rich region profile (PS50313), cupin (PF00190)
	G	28, 29	At1g53070	homologous to lectin (legume lectin domains)	28.3	8	27805	9.15	1-23		legume lectins alpha domain (PF00138), legume lectins beta domain (PF00139)
	G	28	T23B7.10	homologous to PGIP1 (LRR protein FLR1)	23.1	4	33134.9	9.62	1-23		typical LRR profile (PS50506), plant specific LRR profile (PS50502), plant disease resistance response protein (PF03018)
	G	30-32	At4g30170	peroxidase (AtPrx45)	40.9	12	33052.6	10.43	1-25		haem peroxidase, plant/fungal/bacterial (PS00435, PS00436, PS50873)
	G	30, 31	At2g06850	glycoside hydrolase family 16 (endoxyloglucan transferase) (AtXTH4)	17.6	6	31716.8	9.65	1-24		glycoside hydrolases family 16 (PF00722)
	G	31-35	At3g45970	expansin-like A (AtEXLA1)	33.6	8	26258.1	9.46	1-20		pollen allergen (PF01357), barwin (PF00967)
	G	32-35	At4g38400	expansin-like A (AtEXLA2)	29.0566	10	26516.9	9.6	1-20		expansin, cellulose-binding-like domain profile (PS50843), expansin, family-45 endoglucanase-like domain profile (PS50842), rare lipoprotein A (RlpA)-like double-psi beta-barrel (PF03330), pollen allergen (PF01357)
	G	34-38, 40, 41	At3g22640	expressed protein (cupin domain)	19.5473	10	52688	6.45	1-22		cupin domain profile (PS50849), cupin (PF00190), cupin domain (PF07883)
	G	34, 35	At5g09440	homologous to Nicotiana tabacum phi-I	17.2662	5	27366.4	10.15	1-23		phosphate-induced protein 1 conserved region (PF04674)
	G	35-46, 49, 50	At4g12880	early nodulin (AtEN20) (phytocyanin)	30.5	6	14273.3	9.64	1-18		plastocyanin-like domain (PF02298) (copper binding proteins)
	G	37-40	At4g29270	homologous to acid phosphatase	38.7	9	25900.8	9.15	1-26		HAD superfamily, subfamily IIIB (acid phosphatase) (PF03767)
	G	38-40	At2g28490	expressed protein (cupin domain)	9	4	53594.6	5.45	1-19		cupin domain profile (PS50849), cupin (PF00190)
	G	39	At1g20190	alpha-expansin (AtEXPA11)	18.6	5	24817.7	9.84	1-20		expansin, family-45 endoglucanase-like domain profile (PS50842), expansin, cellulose-binding-like domain profile (PS50843), pollen allergen (PF01357)
	G	42-47	At3g02110	homologous to serine carboxypeptidase D (SCPL25) (Peptidase family S10, S10.005, MEROPS)	20.296	8	51075.5	9.35	1-22		serine carboxypeptidases, histidine active site (PS00560), serine carboxypeptidases, serine active site (PS00131), serine carboxypeptidase (PF00450)
	G	42, 43, 45	At5g66590	homologous to Nicotiana tabacum pathogenesis-related protein PR1	38.9	6	18040.8	9.65	1-19		SCP-like extracellular protein (PF00188) (sperm coating glycoprotein)
	G	44, 45	At2g16001	expressed protein (lipid recognition domain)	30.6	4	14715.3	9.61	1-23		E1 protein and Def2/Der2 allergen (ML domain - MD-2-related lipid recognition domain) (PF02221)
	G	46-48	At1g17860	inhibitor family I3 (Kunitz-P family) (subfamily I3A unassigned peptidase inhibitor homologues, MEROPS)	47.4	10	19718.7	9.76	1-21		soybean trypsin inhibitor (Kunitz) protease inhibitors family signature (PS00283), trypsin and protease inhibitor (PF00197)
	G	47, 48	At4g30610	homologous to serine carboxypeptidase (BRS1 - Brassinosteroid-Insensitive BRI suppressor 1) (Peptidase family S10, S10.015 MEROPS)	14.2	6	50571.2	9.15	1-20		serine carboxypeptidases, serine active site (PS00131), serine carboxypeptidases, histidine active site (PS00560), serine peptidase (PF00450)
	G	51, 52	At1g09310	expressed protein (DUF538)	27.9	5	19947	5.12			domain of unknown function DUF538 (PF04398)
	G	52, 53, 54	At5g38410*	RUBISCO small subunit B3	27.6	5	20284.2	9.4			ribulose bisphosphate carboxylase, small chain (PF00101)
	G	52, 53, 57	At5g38430*	RUBISCO small subunit B1	22.6519	5	20286.2	9.24			ribulose bisphosphate carboxylase, small chain (PF00101)
	G	52, 53	At5g38420*	RUBISCO small subunit B2	22.6519	5	20350.2	9.24			ribulose bisphosphate carboxylase, small chain (PF00101)
	G	53-56	At1g67090	RUBISCO small subunit A1	22.7778	5	20216	9.26			ribulose bisphosphate carboxylase, small chain (PF00101)
	G	57, 58	At4g16500	inhibitor family I25 (cystatin family) (subfamily I25B unassigned peptidase inhibitor homologues, MEROPS)	43.5897	6	10183.7	9.78	1-22		cystatin domain (PF00031)
	H	1, 3, 4, 10, 12-14, 16-32, 35-42, 48-54, 56-59	At5g11420	expressed protein (DUF642)	31.9672	16	37344.6	7.7	1-22		domain of unknown function DUF 642 (PF04862)
	H	2	At3g24480	LRR-extensin (AtLRX4)	10.5	6	51682	6.39	1-25		plant specific LRR profile (PS50502), Leucine Rich Repeat (PF00560), Pro-rich profile (PS50099)
	H	3	At4g13340	LRR-extensin (AtLRX3)	5.9	4	79847.7	6.29	1-20		proline-rich region profile (PS50099), leucine-rich repeat (PF00560), extensin-like region (PF04554), leucine-rich repeat, plant specific (PS50502)
	H	3	At4g18670	LRR-extensin (AtLRX5)	6.3	4	87040.2	9.02	1-27		histidine-rich region profile (PS50316), plant specific LRR profile (PS50502), serine-rich region profile (PS50324), Leucine Rich Repeat (PF00560)
	H	3	At5g53370	carbohydrate esterase family 8 (pectin methylesterase)	8.68825	4	64241	8.8		GPI anchor	plant invertase/pectin methylesterase inhibitor (PF04043), pectinesterase (PF01095)
	H	4	At1g28290	proline-rich protein	6.4	3	35913.4	10.77	1-24		histidine-rich region profile (PS50316), proline-rich region profile (PS50099), pollen proteins Ole e 1 family (PF01190)
	H	5-9	At1g68560	glycoside hydrolase family 31 (alpha-xylosidase) (XYL1)	19.3	19	99641.4	6.26	1-27		glycoside hydrolases family 31 active site (PS00129)
	H	10	At3g13790	glycoside hydrolase family 32 (beta-fructofuranosidase)	8.9	5	63490.7	9.68	1-25		glycoside hydrolases family 32 active site (PS00609), glycosyl hydrolases family 32 (PF00251)
	H	11	At3g07130	homologous to purple acid phosphatase	12.2	6	58523.6	5.71	1-17		metallo-phosphoesterase motif (PS50185), calcineurin-like phosphoesterase (PF00149)
	H	12	At2g27190	homologous to purple acid phosphatase (PAP12)	27.9	14	50962.7	5.75	1-28		metallo-phosphoesterase motif (PS50185), calcineurin-like phosphoesterase (PF00149)
	H	12	At3g61490	glycoside hydrolase family 28 (polygalacturonase)	12.1849	4	49497.1	5.76	1-23		glycoside hydrolase family 28 (PF00295)
	H	13	At1g78850	homologous to lectin (curculin-like)	7.7	4	46664.1	8.9	1-22		PAN domain (PF00024), lectin (probable mannose binding) (PF01453)
	H	13	At1g33590	expressed protein (LRR domains)	8.98438	5	48103.6	9.9	1-24		LRR (PF00560), leucine zipper pattern (PS00029)
	H	14-17	At1g03230	homologous to carrot EDGP and tomato XEGIP	33.2	12	43723	10.27	1-23
	H	17	At5g19110	homologous to carrot EDGP and tomato XEGIP	23.5	8	41369.6	10.01	1-19
	H	18	At4g05200	homologous to receptor kinase (RLK, DUF26-1b subfamily)	9.2	6	72576.6	6.09	1-25	trans-membrane domains	protein kinases ATP-binding region signature (PS00107), Serine/Threonine protein kinases active-site signature (PS00108), protein kinase domain profile (PF50011), domain of unknown function DUF 26 (PF01657), Protein kinase domain (PF00069), protein tyrosine kinase (PF07714)
	H	20-23, 32	At3g20820	expressed protein (LRR domains)	37.5342	11	37850.7	9.9	1-19		typical LRR profile (PS50506), plant specific LRR profile (PS50502), SDS22+like LRR profile (PS50504)
	H	20	At1g71695	peroxidase (AtPrx12)	26.5	7	37104.4	9.46	1-22		peroxidase (PF00141)
	H	21, 22	At5g12940	homologous to Phaseolus vulgaris PGIP2 (LRR domains)	18.5984	6	36785	10.45	1-29		plant specific LRR profile (PS50502), Leucine Rich Repeat (PF00560)
	H	22, 24, 26, 27, 32, 41, 50, 52- 53	At5g25460	expressed protein (DUF642)	18.6992	8	37948.5	9.03	1-19		domain of unknown function DUF 642 (PF04862)
	H	23-29, 32	At2g06850	glycoside hydrolase family 16 (endoxyloglucan transferase) (AtXTH4)	42.2	14	31716.8	9.65	1-24		glycoside hydrolases family 16 (PF00722)
	H	24, 25	At5g64100	peroxidase (AtPrx69)	19.6375	8	33228.9	10.72	1-23		peroxidases active site signature (PS00436)
	H	25, 26	T23B7.10	homologous to PGIP1 (LRR protein FLR1)	24	6	33134.9	9.62	1-23		typical LRR profile (PS50506), plant specific LRR profile (PS50502), plant disease resistance response protein (PF03018)
	H	28	At5g13870	glycoside hydrolase family 16 (endoxyloglucan transferase) (AtXTH5)	14.3	6	31752.6	9.53	1-21		xyloglucan endo-transglycosylase (XET) C-terminus (PF06955), glycoside hydrolases family 16 (PF00722)
	H	29	At5g64260	homologous to Nicotiana tabacum phi-I	20.6557	6	30550.9	9.98	1-19		phosphate-induced protein 1 conserved region (PF04674)
	H	29-34	At5g09440	homologous to Nicotiana tabacum phi-I	20.5036	6	27366.4	10.15	1-23		phosphate-induced protein 1 conserved region (PF04674)
	H	30	At4g38400	expansin-like A (AtEXLA2)	13.2075	4	26516.9	9.6	1-20		expansin, cellulose-binding-like domain profile (PS50843), expansin, family-45 endoglucanase-like domain profile (PS50842), rare lipoprotein A (RlpA)-like double-psi beta-barrel (PF03330), pollen allergen (PF01357)
	H	31-35	At3g22640	expressed protein (cupin domain)	16.0494	10	52688	6.45	1-22		cupin domain profile (PS50849), cupin (PF00190), cupin domain (PF07883)
	H	31	At3g45970	expansin-like A (AtEXLA1)	14.7	4	26258.1	9.46	1-20		pollen allergen (PF01357), barwin (PF00967)
	H	33-35	At2g28790	homologous to Lycopersicon esculentum osmotin	16.4659	4	24551.6	9.53	1-24		thaumatin family (PF00314)
	H	34	At4g29270	homologous to acid phosphatase	17.6	4	25900.8	9.15	1-26		HAD superfamily, subfamily IIIB (acid phosphatase) (PF03767)
	H	34-42	At4g12880	early nodulin (AtEN20) (phytocyanin)	30.5	6	14273.3	9.64	1-18		plastocyanin-like domain (PF02298) (copper binding proteins)
	H	35	At2g28490	expressed protein (cupin domain)	9.00196	4	53594.6	5.45	1-19		cupin domain profile (PS50849), cupin (PF00190)
	H	36-38	At1g20190	alpha-expansin (AtEXPA11)	18.6	6	24817.7	9.84	1-20		expansin, family-45 endoglucanase-like domain profile (PS50842), expansin, cellulose-binding-like domain profile (PS50843), pollen allergen (PF01357)
	H	38-45	At5g66590	homologous to Nicotiana tabacum pathogenesis-related protein PR1	38.9	6	18040.8	9.65	1-19		SCP-like extracellular protein (PF00188) (sperm coating glycoprotein)
	H	39-40, 47	At3g02110	homologous to serine carboxypeptidase D (SCPL25) (Peptidase family S10, S10.005, MEROPS)	16.0677	6	51075.5	9.35	1-22		serine carboxypeptidases, histidine active site (PS00560), serine carboxypeptidases, serine active site (PS00131), serine carboxypeptidase (PF00450)
	H	42, 43, 46, 48	At2g34700	expressed protein (Ole e1 allergen domain)	37.1	6	16248.8	10.22	1-23		pollen proteins Ole e I family (PF01190)
	H	43	At4g30610	homologous to serine carboxypeptidase (BRS1 - Brassinosteroid-Insensitive BRI suppressor 1) (Peptidase family S10, S10.015 MEROPS)	11.828	5	50571.2	9.15	1-20		serine carboxypeptidases, serine active site (PS00131), serine carboxypeptidases, histidine active site (PS00560), serine peptidase (PF00450)
	H	51-54, 56	At1g67090	RUBISCO small subunit A1	19.4444	4	20216	9.26			ribulose bisphosphate carboxylase, small chain (PF00101)
	H	51-54, 56-58	At5g38410*	RUBISCO small subunit B3	24.3	4	20284.2	9.4			ribulose bisphosphate carboxylase, small chain (PF00101)
	H	52-54	At5g38430*	RUBISCO small subunit B1	19.337	4	20286.2	9.24			ribulose bisphosphate carboxylase, small chain (PF00101)
	H	54	At5g38420*	RUBISCO small subunit B2	19.337	4	20350.2	9.24			ribulose bisphosphate carboxylase, small chain (PF00101)
	H	52, 54, 55	At4g32460	expressed protein (DUF642)	12.6027	5	37375.5	9.25	1-21		domain of unknown function DUF 642 (PF04862)
	H	57, 58	At4g16500	inhibitor family I25 (cystatin family) (subfamily I25B unassigned peptidase inhibitor homologues, MEROPS)	35.0427	6	10183.7	9.78	1-22		cystatin domain (PF00031)
	H	58	At2g38530	non-specific lipid transfer protein type 1 (LTP2)	31.3559	4	9475.92	11.9	1-25		protease inhibitor/seed storage/LTP family (PF00234), plant lipid transfer proteins signature (PS00597)
	I	1-5, 10, 11, 14, 17-32, 34, 38-58	At5g25460	expressed protein (DUF642)	37.3984	17	37948.5	9.03	1-19		domain of unknown function DUF 642 (PF04862)
	I	2-5, 8-12	At1g28290	proline-rich protein	9.2	4	35913.4	10.77	1-24		histidine-rich region profile (PS50316), proline-rich region profile (PS50099), pollen proteins Ole e 1 family (PF01190)
	I	6-8	At1g68560	glycoside hydrolase family 31 (alpha-xylosidase) (XYL1)	16.2	13	99641.4	6.26	1-27		glycoside hydrolases family 31 active site (PS00129)
	I	12, 14, 16-20, 22-24, 26-32, 34-40, 42, 43, 45, 46, 49, 54, 56-58	At5g11420	expressed protein (DUF642)	35.7923	16	37344.6	7.7	1-22		domain of unknown function DUF 642 (PF04862)
	I	13, 40	At1g78850	homologous to lectin (curculin-like)	10.7	4	46664.1	8.9	1-22		PAN domain (PF00024), lectin (probable mannose binding) (PF01453)
	I	13	At1g78820	homologous to lectin (curculin-like)	11.4	5	48184.4	9.54	1-22		D-mannose binding lectin (PF01453), PAN domain (PF00024)
	I	13	At3g52500	homologous to aspartic protease (pepsin family) (Peptidase family A1, subfamily A1B unassigned peptidases, MEROPS)	9.2	4	48996.4	9.49	1-18		eukaryotic and viral aspartyl proteases active site (PS00141), eukaryotic aspartyl protease (PF00026)
	I	14, 15	At1g03230	homologous to carrot EDGP and tomato XEGIP	19.6	7	43723	10.27	1-23
	I	15	At4g33220	carbohydrate esterase family 8 (pectin methylesterase)	11.619	11	56832.3	6.24	1-19		pectinesterase (PF01095)
	I	16, 17	At5g19110	homologous to carrot EDGP and tomato XEGIP	23.5	8	41369.6	10.01	1-19
	I	16-18	At5g07030	homologous to aspartic protease (pepsin family) (Peptidase family A1, subfamily A1B unassigned peptidases, MEROPS)	22.3235	9	44860.5	10.82	1-19		eukaryotic aspartyl protease (PF00026)
	I	16, 17	At3g43270	carbohydrate esterase family 8 (pectin methylesterase)	15.1803	8	54929.2	9.55	1-24		pectinesterase (PF01095), plant invertase/pectin methylesterase inhibitor PMEI) (PF04043)
	I	20, 21, 23	At1g10550	glycoside hydrolase family 16 (endoxyloglucan transferase) (AtXTH33)	15.5	5	32314	9.73	1-21		glycoside hydrolases family 16 (PF00722), xyloglucan endo-transglycosylase (XET) C-terminus (PF06955)
	I	21-26	At5g12940	homologous to Phaseolus vulgaris PGIP2 (LRR domains)	37.7358	14	36785	10.45	1-29		plant specific LRR profile (PS50502), Leucine Rich Repeat (PF00560)
	I	21-22	At3g20820	expressed protein (LRR domains)	22.5	6	37850.7	9.9	1-19		typical LRR profile (PS50506), plant specific LRR profile (PS50502), SDS22+like LRR profile (PS50504)
	I	23	At1g80240	expressed protein (DUF642)	22.973	7	37817.3	9.57	1-22		domain of unknown function DUF 642 (PF04862)
	I	25, 26	At1g53830	carbohydrate esterase family 8 (pectin methylesterase) (AtPME2)	17.4	9	59942.4	9.67	1-40	GPI anchor	pectinesterase signature 1 (PS00800), pectinesterase signature 2 (PS00503), pectinesterase (PF01095), plant invertase/pectin methylesterase inhibitor (PF04043)
	I	26	At1g11580	carbohydrate esterase family 8 (pectin methylesterase)	16.3375	9	58066.9	9.43	1-34		pectinesterase (PF01095), plant invertase/pectin methylesterase inhibitor (PF04043)
	I	26	At4g30610	homologous to serine carboxypeptidase (BRS1 - Brassinosteroid-Insensitive BRI suppressor 1) (Peptidase family S10, S10.015 MEROPS)	9	5	50571.2	9.15	1-20		serine carboxypeptidases, serine active site (PS00131), serine carboxypeptidases, histidine active site (PS00560), serine peptidase (PF00450)
	I	27	At3g44990	glycoside hydrolase family 16 (endoxyloglucan transferase) (AtXTH31)	16	6	31710.2	9.69	1-18		glycoside hydrolase family 16 (PF00722), xyloglucan endo-transglycosylase, C-terminal (PF06955)
	I	28	At3g14310	carbohydrate esterase family 8 (pectin methylesterase) (AtPME3)	17.9054	8	60050.6	9.59	1-40	transmembrane domains	pectinesterase signature 1 (PS00800), pectinesterase signature 2 (PS00503), pectinesterase (PF01095, plant invertase/pectin methylesterase inhibitor (PF04043)
	I	28-30	At2g06850	glycoside hydrolase family 16 (endoxyloglucan transferase) (AtXTH4)	39.5	12	31716.8	9.65	1-24		glycoside hydrolases family 16 (PF00722)
	I	29-31	At5g64260	homologous to Nicotiana tabacum phi-I	35.7377	11	30550.9	9.98	1-19		phosphate-induced protein 1 conserved region (PF04674)
	I	29-33	At5g09440	homologous to Nicotiana tabacum phi-I	17.2662	5	27366.4	10.15	1-23		phosphate-induced protein 1 conserved region (PF04674)
	I	29	At3g45960	expansin-like A (AtEXLA3)	15.2	4	26269.9	9.99	1-20		expansin, family-45 endoglucanase-like domain profile (PS50842), expansin, cellulose-binding-like domain profile (PS50843), pollen allergen (PF01357)
	I	29	At3g45970	expansin-like A (AtEXLA1)	15.1	4	26258.1	9.46	1-20		pollen allergen (PF01357), barwin (PF00967)
	I	31	At1g42970	glycereldehyde 3-phosphate dehydrogenase	14.3	5	47659.4	6.27			glyceraldehyde 3-phosphate dehydrogenase, NAD binding domain (PF00044), glyceraldehyde 3-phosphate dehydrogenase, C-terminal domain (PF02800)
	I	32-35	At3g22640	expressed protein (cupin domain)	21.3992	11	52688	6.45	1-22		cupin domain profile (PS50849), cupin (PF00190), cupin domain (PF07883)
	I	33-35	At2g28790	homologous to Lycopersicon esculentum osmotin	12.8514	4	24551.6	9.53	1-24		thaumatin family (PF00314)
	I	34, 35, 37-40	At4g12880	early nodulin (AtEN20) (phytocyanin)	24.8	5	14273.3	9.64	1-18		plastocyanin-like domain (PF02298) (copper binding proteins)
	I	35-37	At5g02260	alpha-expansin (AtEXPA9)	32.2	7	25579.8	10.19	1-21		expansin, family-45 endoglucanase-like domain profile (PS50842), pollen allergen (PF01357)
	I	36, 37	At1g20190	alpha-expansin (AtEXPA11)	18.6	6	24817.7	9.84	1-20		expansin, family-45 endoglucanase-like domain profile (PS50842), expansin, cellulose-binding-like domain profile (PS50843), pollen allergen (PF01357)
	I	36	At2g28490	expressed protein (cupin domain)	12.7202	5	53594.6	5.45	1-19		cupin domain profile (PS50849), cupin (PF00190)
	I	38-41, 43-46	At5g66590	homologous to Nicotiana tabacum pathogenesis-related protein PR1	32.973	5	18040.8	9.65	1-19		SCP-like extracellular protein (PF00188) (sperm coating glycoprotein)
	I	39, 42, 47	At5g23210	homologous to serine carboxypeptidase (SCPL34) (Peptidase family S10, S10.005, MEROPS)	11.8	5	53718.8	9.44	1-25		serine carboxypeptidases, histidine active site (PS00560), serine carboxypeptidases, serine active site (PS00131), serine carboxypeptidase (PF00450)
	I	39	At3g02110	homologous to serine carboxypeptidase D (SCPL25) (Peptidase family S10, S10.005, MEROPS)	12.2622	5	51075.5	9.35	1-22		serine carboxypeptidases, histidine active site (PS00560), serine carboxypeptidases, serine active site (PS00131), serine carboxypeptidase (PF00450)
	I	46	At2g34700	expressed protein (Ole e1 allergen domain)	18.3	6	16248.8	10.22	1-23		pollen proteins Ole e I family (PF01190)
	I	52, 53, 55, 56	At1g67090	RUBISCO small subunit A1	19	4	20216	9.26			ribulose bisphosphate carboxylase, small chain (PF00101)
	I	52-55, 57	At5g38410*	RUBISCO small subunit B3	24.3	5	20284.2	9.4			ribulose bisphosphate carboxylase, small chain (PF00101)
	I	52-55, 57	At5g38430*	RUBISCO small subunit B1	19.337	4	20286.2	9.24			ribulose bisphosphate carboxylase, small chain (PF00101)
	I	52-55, 57	At5g38420*	RUBISCO small subunit B2	19.3	4	20350.2	9.24			ribulose bisphosphate carboxylase, small chain (PF00101)
	I	53, 57	At4g32460	expressed protein (DUF642)	11.2329	5	37375.5	9.25	1-21		domain of unknown function DUF 642 (PF04862)
	I	56	At4g27160	2S albumin isoform 3 (protease inhibitor/seed storage/LTP family)	21.9512	4	16909.1	7.69	1-17		protease inhibitor/seed storage/LTP family (PF00234)
	J	1, 13-27, 30, 32-36, 38-42	At5g25460	expressed protein (DUF642)	35.5014	15	37948.5	9.03	1-19		domain of unknown function DUF 642 (PF04862)
	J	2-10	At1g28290	proline-rich protein	14.5	5	35913.4	10.77	1-24		histidine-rich region profile (PS50316), proline-rich region profile (PS50099), pollen proteins Ole e 1 family (PF01190)
	J	4, 5	At2g30210	homologous to laccase (AtLAC3)	15.4	8	61172.6	10.11	1-25		multicopper oxidases signature 2 (PS00080), multicopper oxidase (PF00394)
	J	9	At3g52500	homologous to aspartic protease (pepsin family) (Peptidase family A1, subfamily A1B unassigned peptidases, MEROPS)	9.2	4	48996.4	9.49	1-18		eukaryotic and viral aspartyl proteases active site (PS00141), eukaryotic aspartyl protease (PF00026)
	J	10	At1g03230	homologous to carrot EDGP and tomato XEGIP	13.4	5	43723	10.27	1-23
	J	11, 12	At3g43270	carbohydrate esterase family 8 (pectin methylesterase)	20.1	13	54929.2	9.55	1-24		pectinesterase (PF01095), plant invertase/pectin methylesterase inhibitor PMEI) (PF04043)
	J	12, 13	At5g07030	homologous to aspartic protease (pepsin family) (Peptidase family A1, subfamily A1B unassigned peptidases, MEROPS)	23.5165	10	44860.5	10.82	1-35		eukaryotic aspartyl protease (PF00026)
	J	12	At4g33220	carbohydrate esterase family 8 (pectin methylesterase)	14.1	7	56832.3	6.24	1-19		pectinesterase (PF01095)
	J	12-14, 18, 19, 21, 25, 39-42	At5g11420	expressed protein (DUF642)	27.5956	11	37344.6	7.7	1-22		domain of unknown function DUF 642 (PF04862)
	J	16-18	At5g12940	homologous to Phaseolus vulgaris PGIP2 (LRR domains)	31.5364	11	36785	10.45	1-29		plant specific LRR profile (PS50502), Leucine Rich Repeat (PF00560)
	J	19	At1g53830	carbohydrate esterase family 8 (pectin methylesterase) (AtPME2)	12.1	8	59942.4	9.67	1-40	GPI anchor	pectinesterase signature 1 (PS00800), pectinesterase signature 2 (PS00503), pectinesterase (PF01095), plant invertase/pectin methylesterase inhibitor (PF04043)
	J	20-22	At1g11580	carbohydrate esterase family 8 (pectin methylesterase)	19.7487	10	58066.9	9.43	1-34		pectinesterase (PF01095), plant invertase/pectin methylesterase inhibitor (PF04043)
	J	21	At3g44990	glycoside hydrolase family 16 (endoxyloglucan transferase) (AtXTH31)	14.3	4	31710.2	9.69	1-18		glycoside hydrolase family 16 (PF00722), xyloglucan endo-transglycosylase, C-terminal (PF06955)
	J	21-23	At3g14310	carbohydrate esterase family 8 (pectin methylesterase) (AtPME3)	24.8311	13	60050.6	9.59	1-40	trans-membrane domains	pectinesterase signature 1 (PS00800), pectinesterase signature 2 (PS00503), pectinesterase (PF01095, plant invertase/pectin methylesterase inhibitor (PF04043)
	J	23, 25	At5g64260	homologous to Nicotiana tabacum phi-I	29.8361	9	30550.9	9.98	1-19		phosphate-induced protein 1 conserved region (PF04674)
	J	25-27	At5g09440	homologous to Nicotiana tabacum phi-I	20.5036	6	27366.4	10.15	1-23		phosphate-induced protein 1 conserved region (PF04674)
	J	25	At4g38400	expansin-like A (AtEXLA2)	14.3396	4	26516.9	9.6	1-20		expansin, cellulose-binding-like domain profile (PS50843), expansin, family-45 endoglucanase-like domain profile (PS50842), rare lipoprotein A (RlpA)-like double-psi beta-barrel (PF03330), pollen allergen (PF01357)
	J	26-28	At3g22640	expressed protein (cupin domain)	13.9918	5	52688	6.45	1-22		cupin domain profile (PS50849), cupin (PF00190), cupin domain (PF07883)
	J	27, 28	At2g28790	homologous to Lycopersicon esculentum osmotin	12.8514	3	24551.6	9.53	1-24		thaumatin family (PF00314)
	J	29-31	At5g02260	alpha-expansin (AtEXPA9)	24.4	5	25579.8	10.19	1-21		expansin, family-45 endoglucanase-like domain profile (PS50842), pollen allergen (PF01357)
	J	29-32	At4g12880	early nodulin (AtEN20) (phytocyanin)	24.8	5	14273.3	9.64	1-18		plastocyanin-like domain (PF02298) (copper binding proteins)
	J	30, 31	At1g20190	alpha-expansin (AtEXPA11)	19.8	5	24817.7	9.84	1-20		expansin, family-45 endoglucanase-like domain profile (PS50842), expansin, cellulose-binding-like domain profile (PS50843), pollen allergen (PF01357)
	J	33, 36, 37	At5g66590	homologous to Nicotiana tabacum pathogenesis-related protein PR1	28.6	4	18040.8	9.65	1-19		SCP-like extracellular protein (PF00188) (sperm coating glycoprotein)
	J	35, 36	At2g05580	glycine-rich protein	40.1	6	21517.6	10.21	1-20		glycine-rich region profile (PS50315)
	J	37	At5g46940	homologous to plant invertase/pectin methylesterase inhibitor (PMEI)	19.3	3	16933.8	10.42	1-20		plant invertase/pectin methylesterase inhibitor (PF04043)
	J	39, 41, 42	At4g32460	expressed protein (DUF642)	17.5342	7	37375.5	9.25	1-21		domain of unknown function DUF 642 (PF04862)
	J	40	At5g38430*	RUBISCO small subunit B1	27.6243	5	20286.2	9.24			ribulose bisphosphate carboxylase, small chain (PF00101)
	J	40	At5g38420*	RUBISCO small subunit B2	27.6243	5	20350.2	9.24			ribulose bisphosphate carboxylase, small chain (PF00101)
	J	42	At1g67090	RUBISCO small subunit A1	19.4444	4	20216	9.26			ribulose bisphosphate carboxylase, small chain (PF00101)
	J	42, 43	At4g27160	2S albumin isoform 3 (protease inhibitor/seed storage/LTP family)	17.6829	3	16909.1	7.69	1-17		protease inhibitor/seed storage/LTP family (PF00234)
	K	1	At2g30210	homologous to laccase (AtLAC3)	12.6	7	61172.6	10.11	1-25		multicopper oxidases signature 2 (PS00080), multicopper oxidase (PF00394)
	K	1, 5	At1g28290	proline-rich protein	8.9 (32.3)	4 + 3 (Hyp)	35913.4	10.77	1-24		histidine-rich region profile (PS50316), proline-rich region profile (PS50099), pollen proteins Ole e 1 family (PF01190)
	K	6, 7	At3g43270	carbohydrate esterase family 8 (pectin methylesterase)	12.5	9	54929.2	9.55	1-24		pectinesterase (PF01095), plant invertase/pectin methylesterase inhibitor PMEI) (PF04043)
	K	7	At5g11420	expressed protein (DUF642)	11.2022	4	37344.6	7.7	1-22		domain of unknown function DUF 642 (PF04862)
	K	8-10	At5g14920	proline-rich protein	Edman sequencing + MALDI-TOF-TOF MS d	3	26753.2	10.98	1-21		gibberellin regulated protein (PF02704)
	K	11-13	At1g53830	carbohydrate esterase family 8 (pectin methylesterase) (AtPME2)	15.5	11	59942.4	9.67	1-40	GPI anchor	pectinesterase signature 1 (PS00800), pectinesterase signature 2 (PS00503), pectinesterase (PF01095), plant invertase/pectin methylesterase inhibitor (PF04043)
	K	11-14	At3g14310	carbohydrate esterase family 8 (pectin methylesterase) (AtPME3)	16.723	8	60050.6	9.59	1-40	transmembrane domains	pectinesterase signature 1 (PS00800), pectinesterase signature 2 (PS00503), pectinesterase (PF01095, plant invertase/pectin methylesterase inhibitor (PF04043)
	K	12, 13	At1g11580	carbohydrate esterase family 8 (pectin methylesterase)	20.5	10	58066.9	9.43	1-34		pectinesterase (PF01095), plant invertase/pectin methylesterase inhibitor (PF04043)
	K	15, 16	At1g20190	alpha-expansin (AtEXPA11)	19.8	5	24817.7	9.84	1-20		expansin, family-45 endoglucanase-like domain profile (PS50842), expansin, cellulose-binding-like domain profile (PS50843), pollen allergen (PF01357)
	K	16	At4g12880	early nodulin (AtEN20) (phytocyanin)	24.1	5	14273.3	9.64	1-18		plastocyanin-like domain (PF02298) (copper binding proteins)
	K	17, 18	At5g15230	gibberellin-regulated protein (GASA4)	31.1	5	9207.55	10.75	1-25		gibberellin regulated protein (PF02704)
	K	18, 19	At4g27160	2S albumin isoform 3 (protease inhibitor/seed storage/LTP family)	17.0732	4	16909.1	7.69	1-17		protease inhibitor/seed storage/LTP family (PF00234)
	K	18, 19	At4g27170	2S albumin isoform 4 (protease inhibitor/seed storage/LTP family)	15.7	3	16946.3	7.8	1-21		protease inhibitor/seed storage/LTP family (PF00234)
	L	1-3	At5g14920	proline-rich protein	Edman sequencing + MALDI-TOF-TOF MS d	3	26753.2	10.98	1-21		gibberellin regulated protein (PF02704)
	L	3	At4g24340	homologous to phosphorylase	29.8817	6	33774.7	9.63	1-27		phosphorylase family (PF01048)
	L	4, 6	At4g27170	2S albumin isoform 4 (protease inhibitor/seed storage/LTP family)	24.0964	4	16946.3	7.8	1-21		protease inhibitor/seed storage/LTP family (PF00234)
	L	5	At4g27160	2S albumin isoform 3 (protease inhibitor/seed storage/LTP family)	16.4634	3	16909.1	7.69	1-17		protease inhibitor/seed storage/LTP family (PF00234)
	L	6	At4g27150	2S albumin isoform 2 (protease inhibitor/seed storage/LTP family)	24.7059	4	17473.8	6.34	1-17		protease inhibitor/seed storage/LTP family (PF00234)
	a: Numbering of bands refers to Figure 1.
	b: The following criteria were retained for protein identification: at least 4 peptides are required for proteins larger than 15 kDa, only 3 peptides can be used for proteins smaller than 15 kDa. Allowed modifications are 1 miscleavage and Met oxidation. In each series of samples (i.e., total and A to L), the best score of identification is shown.
	c: Functional domains were predicted as described in Methods. PF stands for PFAM, PS for PROSITE and IPR for InterPro.
	d: N-terminal sequencing, XXTLPS; LC-MS/MS sequencing, CGQHSR.
