# Supplementary material for: A new picture of cell wall protein dynamics in elongating cells of Arabidopsis thaliana: Confirmed actors and newcomers
Source: BMC Plant Biol. 2008 Sep 16;8:94. doi: 10.1186/1471-2229-8-94 (PMC2551616; doi:10.1186/1471-2229-8-94)
Supplement: Additional file 2 — Identification of proteins extracted from the cell wall fraction prepared from 11 day-old Arabidopsis hypocotyls by CaCl2 and LiCl solutions. [file 1471-2229-8-94-S2.xls]

## Sheet: File 2
	Additional data file 2. Identification of proteins extracted from the cell wall fraction prepared from 11 day-old Arabidopsis hypocotyls by CaCl2 and LiCl solutions
	* proteins that could not be distinguished
	Colour code		secretory proteins (Presence of predicted signal peptide was checked using PSORT: http://psort.ims.u-tokyo.ac.jp/form.html, and TargetP: http://www.cbs.dtu.dk/services/TargetP/)
			transmembrane domains (Presence of predicted transmembrane domains was checked using Aramemnon: http://aramemnon.botanik.uni-koeln.de/)
			GPI anchors (presence or GPI anchors was checked using Aramemnon: http://aramemnon.botanik.uni-koeln.de/)
			intracellular proteins
			proteins identified after 1D-separation (1-DE), but not identified after 2D-separation (cationic exchange chromatography followed by 1-DE)
	total	band	accession	annotation	MALDI-TOF identification		mature protein		signal peptide	transmembrane	functional domains c
	protein	number a	AGI		% sequence	number of	MM (kDa)	pI		domains
	extract				coverage	peptides (m/z) b				GPI anchors
1		1-16, 18-24, 27, 29, 30, 32-34, 41, 42, 44, 45, 47, 53-56	At5g25460	expressed protein (DUF642)	48.5095	17	37948.5	9.03	1-19		domain of unknown function DUF 642 (PF04862)
2		1-23, 26, 28, 37-40, 43, 44, 52-56	At5g11420	expressed protein (DUF642)	34.6995	14	37344.6	7.7	1-22		domain of unknown function DUF 642 (PF04862)
3		1, 2	At1g28290	proline-rich protein	47	4	35913.4	10.77	1-24		histidine-rich region profile (PS50316), proline-rich region profile (PS50099), pollen proteins Ole e 1 family (PF01190)
4		2, 3, 5, 7, 10, 13-15, 24	At1g03230	homologous to carrot EDGP and tomato XEGIP	16.8	6	43723	10.27	1-23
5		3, 7, 9, 10, 12, 14, 15	At1g03220	homologous to carrot EDGP and tomato XEGIP	13.2	4	43394.4	9.99	1-22
6		5	At2g06850	glycoside hydrolase family 16 (endoxyloglucan transferase) (AtXTH4)	13.2	5	31716.8	9.65	1-24		glycoside hydrolases family 16 (PF00722)
7		5	At5g07030	homologous to Asp protease (pepsin family) (Peptidase family A1, subfamily A1B unassigned peptidases, MEROPS)	8.57143	4	44860.5	10.82	1-19		eukaryotic aspartyl protease (PF00026)
8		9, 10	At3g16850	glycoside hydrolase family 28 (polygalacturonase)	31.9	12	46982.4	5.25	1-19		glycoside hydrolase family 28 (PF00295)
9		11	At5g34940	glycoside hydrolase family 79 (endo beta-glucuronidase/heparanase)	9.9	4	57219.9	9.13	1-21		glycoside hydrolase family 79, N-terminal domain (PF03662)
10		11	At1g33590	expressed protein (LRR domains)	7.8	4	48103.6	9.9	1-24		LRR (PF00560), leucine zipper pattern (PS00029)
11		13, 14, 41-43	At1g78850	homologous to lectin (curculin-like)	18.1	7	46664.1	8.9	1-22		PAN domain (PF00024), lectin (probable mannose binding) (PF01453)
12		13, 41	At1g78860	homologous to lectin (curculin-like)	14.9	6	46804.3	6	1-22		PAN domain (PF00024), lectin (probable mannose binding) (PF01453)
13		13-15	At1g09750	homologous to Asp protease (pepsin family) (Peptidase family A1, subfamily A1B unassigned peptidases, MEROPS)	12.7	7	45038.8	9.09	1-23		lipase Ser active site (PS00120), Ser-rich region (PS050324), eukaryotic aspartic protease (PF00026)
14		16	At3g43270	carbohydrate esterase family 8 (pectin methylesterase)	6.1	4	54929.2	9.55	1-24		pectinesterase (PF01095), plant invertase/pectin methylesterase inhibitor PMEI) (PF04043)
15		17-19, 21	At3g20820	expressed protein (LRR domains)	27.9452	9	37850.7	9.9	1-19		typical LRR profile (PS50506), plant specific LRR profile (PS50502), SDS22+like LRR profile (PS50504)
16		17, 19, 32	At3g49120	peroxidase (AtPrx34)	8.49858	5	35695.4	9.41	1-30		peroxidase active site signature (PS00436), peroxidases proximal heme-ligand signature (PS00435)
17		19-24	At5g12940	homologous to Phaseolus vulgaris PGIP2 (LRR domains)	21.5633	7	36785	10.45	1-29		plant specific LRR profile (PS50502), Leucine Rich Repeat (PF00560)
18		19	At3g32980	peroxidase (AtPrx32)	15.6	7	35712.4	6	1-29		peroxidases active site signature (PS00436)
19		20, 22, 23, 47	At1g70850*	homologous to Bet v I allergen family	35.4	9	35569.9	4.96			pathogenesis-related protein Bet v I family (PF00407)
20		47	At1g70830*	homologous to Bet v I allergen family	17.6	4	37614.5	5.03			pathogenesis-related protein Bet v I family (PF00407)
21		21-23, 30, 31	At3g08030	expressed protein (DUF642)	23.6	7	36993	6.87	1-21		domain of unknown function DUF 642 (PF04862)
22		22	At4g37950	polysaccharide lyase family 4 (rhamnogalacturonate lyase)	8.8	5	74062.3	9.65	1-30		rhamnogalacturonate lyase family (PF06045)
23		23, 24	At1g78830	homologous to lectin (curculin-like)	12.967	8	48101.7	9.45	1-22		PAN domain (PF00024), lectin (probable mannose binding) (PF01453)
24		23	At1g80240	expressed protein (DUF642)	18.6	5	37817.3	9.57	1-22		domain of unknown function DUF 642 (PF04862)
25		24	T23B7.10	homologous to PGIP1 (LRR protein FLR1)	18.8	4	33134.9	9.62	1-23		typical LRR profile (PS50506), plant specific LRR profile (PS50502), plant disease resistance response protein (PF03018)
26		24	At5g64100	peroxidase (AtPrx69)	18.7311	6	33228.9	10.72	1-23		peroxidases active site signature (PS00436)
27		25	ArthCp030	RUBISCO large subunit (RBCL)	21.5	11	52954.98	5.79			ribulose bisphosphate carboxylase large chain active site (PS00157), ribulose bisphosphate carboxylase large chain, catalytic domain (PF00016), ribulose bisphosphate carboxylase large chain, N-terminal domain (PF02788)
28		25, 53-58	At1g67090	RUBISCO small subunit A1	28.9	5	20216	9.26			ribulose bisphosphate carboxylase, small chain (PF00101)
29		28, 29	At4g30170	peroxidase (AtPrx45)	38.8	11	33052.6	10.43	1-25		haem peroxidase, plant/fungal/bacterial (PS00435, PS00436, PS50873)
30		29-31	At1g47128	homologous to cysteine proteinase (papain family) (RD21A, Peptidase family C1, C01.064 MEROPS)	11	4	48785.3	5.01	1-21		eukaryotic thiol (cysteine) proteases histidine active site (PS00639), cysteine active site (PS00640), asparagine active site (PS00139), Cys-rich region (PS50311), papaine family cysteine protease (PF00112)
31		30, 31	At5g64260	homologous to Nicotiana tabacum phi-I	27.2131	8	30550.9	9.98	1-19		phosphate-induced protein 1 conserved region (PF04674)
32		30, 31	At3g45970	expansin-like A (AtEXLA1)	27.5	7	26258.1	9.46	1-20		pollen allergen (PF01357), barwin (PF00967)
33		30	At4g01610	homologous to cysteine proteinase (papain family) (Cathepsin B, Peptidase family C1, C01.049, MEROPS)	14.2	4	36995.6	5.79	1-22		eukaryotic thiol (cysteine) proteases histidine active site (PS00639), papain family cysteine protease (PF00112), propeptide_C1 (PF08127)
34		32, 33	At5g43060	homologous to cysteine proteinase (papain family) (RD21 peptidase, Peptidase family C1, C01.064 MEROPS)	13.4	5	36995.6	5.79	1-22		eukaryotic thiol (cysteine) proteases asparagine active site (PS00640), papain family cysteine protease (PF00112), granulin (PF00396)
35		32-35	At5g09440	homologous to Nicotiana tabacum phi-I	17.2662	5	27366.4	10.15	1-23		phosphate-induced protein 1 conserved region (PF04674)
36		32-41	At4g12880	early nodulin (AtEN20) (phytocyanin)	30.5	6	14273.3	9.64	1-18		plastocyanin-like domain (PF02298) (copper binding proteins)
37		32, 33	At4g38400	expansin-like A (AtEXLA2)	10.9434	3	26516.9	9.6	1-20		expansin, cellulose-binding-like domain profile (PS50843), expansin, family-45 endoglucanase-like domain profile (PS50842), rare lipoprotein A (RlpA)-like double-psi beta-barrel (PF03330), pollen allergen (PF01357)
38		34-36	At2g28790	homologous to Lycopersicon esculentum osmotin	20.4819	5	24551.6	9.53	1-24		thaumatin family (PF00314)
39		35-37	At2g28490	expressed protein (cupin domain)	13.7	6	53594.6	5.45	1-19		cupin domain profile (PS50849), cupin (PF00190)
40		35	At3g22640	expressed protein (cupin domain)	9.3	5	52688	6.45	1-22		cupin domain profile (PS50849), cupin (PF00190), cupin domain (PF07883)
41		36	At3g56750	expressed protein	9.4	4	42120.5	9.89	1-39
42		37	At4g29270	homologous to acid phosphatase	12.5	4	25900.8	9.15	1-26		HAD superfamily, subfamily IIIB (acid phosphatase) (PF03767)
43		38, 39	At1g20190	alpha-expansin (AtEXPA11)	25	8	24817.7	9.84	1-20		expansin, family-45 endoglucanase-like domain profile (PS50842), expansin, cellulose-binding-like domain profile (PS50843), pollen allergen (PF01357)
44		38, 39	At1g09560	germin (subfamily 2, member 1, GLP5)	14.6	3	20472.4	9.71	1-23		germin (PS00725), cupin (PF00190)
45		40	At3g21770	peroxidase (AtPrx30)	15.2	4	32901.6	10.54	1-27		peroxidases active site signature (PS00436)
46		41-43	At3g02110	homologous to serine carboxypeptidase D (SCPL25) (Peptidase family S10, S10.005, MEROPS)	14.5877	6	51075.5	9.35	1-22		serine carboxypeptidases, histidine active site (PS00560), serine carboxypeptidases, serine active site (PS00131), serine carboxypeptidase (PF00450)
47		41, 49, 50	At1g73260	inhibitor family I3 (Kunitz-P family) (subfamily I3A unassigned peptidase inhibitor homologues, MEROPS)	23.2	4	20982.8	5.2	1-26		trypsin and protease inhibitor Kunitz legume (PF00197)
48		42	At3g11630	homologous to 2-Cys peroxiredoxin	29.3	7	29091.9	7.91			AhpC/TSA family (PF00578)
49		43-45	At5g66590	homologous to Nicotiana tabacum pathogenesis-related protein PR1	33	5	18040.8	9.65	1-19		SCP-like extracellular protein (PF00188) (sperm coating glycoprotein)
50		44, 45	At1g17860	inhibitor family I3 (Kunitz-P family) (subfamily I3A unassigned peptidase inhibitor homologues, MEROPS)	39.3	9	19718.7	9.76	1-21		soybean trypsin inhibitor (Kunitz) protease inhibitors family signature (PS00283), trypsin and protease inhibitor (PF00197)
51		46	At2g04690	expressed protein (homologous to a human brain CREG protein)	19.5238	4	20214.1	8	1-28
52		47	At5g23210	homologous to serine carboxypeptidase D (SCPL34) (Peptidase family S10, S10.005, MEROPS)	8.2	4	53718.8	9.44	1-25		serine carboxypeptidases, histidine active site (PS00560), serine carboxypeptidases, serine active site (PS00131), serine carboxypeptidase (PF00450)
53		48, 49	At4g39260	homologous to RNA binding protein (AtGRP8)	41.4	5	16578.6	5.12			glycine-rich region profile (PS50315), eukaryotic RNA Recognition Motif (RRM) profile (PS50102), RNA recognition motif. (a.k.a. RRM, RBD, or RNP domain) (PF00076)
54		49, 50	At4g23680	homologous to Bet v I allergen family	47	8	17473.5	5.8			pathogenesis-related protein Bet v I family (PF00407)
55		49	At4g23670	homologous to Bet v I allergen family	43	8	17517.7	5.84			pathogenesis-related protein Bet v I family (PF00407)
56		50-54	At1g09310	expressed protein (DUF538)	40.1	5	19947	5.12			domain of unknown function DUF538 (PF04398)
57		52-58	At5g38410*	RUBISCO small subunit B3	27.6	5	20284.2	9.4			ribulose bisphosphate carboxylase, small chain (PF00101)
58		52, 53, 55-57	At5g38430*	RUBISCO small subunit B1	22.6	5	20286.2	9.24			ribulose bisphosphate carboxylase, small chain (PF00101)
59		52, 53, 55-57	At5g38420*	RUBISCO small subunit B2	22.6	5	20350.2	9.24			ribulose bisphosphate carboxylase, small chain (PF00101)
60		53	At3g22000	expressed protein (DUF26)	14.6	4	27296.5	9.97	1-32		domain of unknown function DUF26 (PF01657)
61		53-56, 58, 59	At4g20860	homologous to berberine-bridge enzyme (S)-reticulin:oxygen oxidoreductase	10.4	7	58376	9.71	1-16		oxygen oxidoreductases covalent FAD-binding site (PS00862), FAD_binding_4 FAD binding domain (PF01565), BBE Berberine and berberine like (PF08031)
62		53-57	At4g32460	expressed protein (DUF642)	16.7123	7	37375.5	9.25	1-21		domain of unknown function DUF 642 (PF04862)
63		57, 59, 60	At4g27150	2S albumin isoform 2 (protease inhibitor/seed storage/LTP family)	17.6471	3	17473.8	6.34	1-17		protease inhibitor/seed storage/LTP family (PF00234)
64		59, 60	At4g27160	2S albumin isoform 3 (protease inhibitor/seed storage/LTP family)	18.2927	3	16909.1	7.69	1-17		protease inhibitor/seed storage/LTP family (PF00234)
65		59	At1g47540	homologous to trypsin inhibitor	12.2	2	9051.17	4.97	1-18		scorpion toxin-like domain (PF00537)
66		59, 60	At2g38530	non-specific lipid transfer protein type 1 (LTP2)	17.7966	2	9475.92	11.9	1-25		protease inhibitor/seed storage/LTP family (PF00234), plant lipid transfer proteins signature (PS00597)
67		60	At4g27170	2S albumin isoform 4 (protease inhibitor/seed storage/LTP family)	23.7	3	16946.3	7.8	1-21		protease inhibitor/seed storage/LTP family (PF00234)
	FPLC	band	accession	annotation	MALDI-TOF identification		mature protein		signal peptide	transmembrane	functional domains
	fraction	number	AGI		% sequence	number	MM (kDa)	pI		domains
					coverage	of peptides				GPI anchors
	N	1	At3g16850	glycoside hydrolase family 28 (polygalacturonase)	25.9	8	46982.4	5.25	1-19		glycoside hydrolase family 28 (PF00295)
	N	2	At1g47710	homologous to serpin (serine protease inhibitor)	20.2	7	42639.4	4.97		transmembrane domains	serpins signature (PS00284), serpin (serine protease inhibitor) (PF00079)
	N	3	At4g16260	glycoside hydrolase family 17	12.8	6	35905.2	6.64	1-16		glycoside hydrolases family 17 signature (PS00587), glycoside hydrolases family 17 (PF00332)
	N	4, 5	At4g01610	homologous to cysteine proteinase (papain family) (Cathepsin B, Peptidase family C1, C01.049, MEROPS)	14.4	6	36995.6	5.79	1-22		eukaryotic thiol (cysteine) proteases histidine active site (PS00639), papain family cysteine protease (PF00112), propeptide_C1 (PF08127)
	N	4-6	At1g47128	homologous to cysteine proteinase (papain family) (RD21A, Peptidase family C1, C01.064 MEROPS)	16.7	7	48785.3	5.01	1-21		eukaryotic thiol (cysteine) proteases histidine active site (PS00639), cysteine active site (PS00640), asparagine active site (PS00139), Cys-rich region (PS50311), papaine family cysteine protease (PF00112)
	N	4, 5	At3g12500	glycoside hydrolase family 19 (chitinase)	9.8	3	32367.9	6.24	1-20		chitinase family 19 signature 1 (PS00773), signature 2 (PS00774), chitin recognition or binding domain signature (PS00026), chitinase class I (PF00182), chitin recognition protein (PF00187)
	N	5, 6	At5g43060	homologous to cysteine proteinase (papain family) (RD21 peptidase, Peptidase family C1, C01.064 MEROPS)	13.6	6	36995.6	5.79	1-22		eukaryotic thiol (cysteine) proteases asparagine active site (PS00640), papain family cysteine protease (PF00112), granulin (PF00396)
	N	5, 6	At1g11840	glyoxalase I homologue (lactoylglutathione lyase) (ATGLX1)	17.6	5	31928.4	5.19			glyoxalase I signature 1 (PS00934), glyoxalase I signature 2 (PS00935), glyoxalase/bleomycin resistance protein/dioxygenase superfamily (PF00903)
	N	8	At1g73260	inhibitor family I3 (Kunitz-P family) (subfamily I3A unassigned peptidase inhibitor homologues, MEROPS)	19.1	4	20982.8	5.2	1-26		trypsin and protease inhibitor Kunitz legume (PF00197)
	O	1	At3g16850	glycoside hydrolase family 28 (polygalacturonase)	25.5	8	46982.4	5.25	1-19		glycoside hydrolase family 28 (PF00295)
	O	2	At4g16590	glucoside transferase family 2 (cellulose synthase like) (CslA1)	8.8	4	60927.2	9.8	1-27	transmembrane domains	glycoside hydrolase family 2 (PF00535)
	O	3	At1g23190	homologous to phosphoglycomutase	12.3	5	63170.4	5.79			phosphoglucomutase/phosphomannomutase, alpha/beta/alpha domain I (PF02878), phosphoglucomutase/phosphomannomutase, alpha/beta/alpha domain II (PF02879), phosphoglucomutase/phosphomannomutase, alpha/beta/alpha domain III (PF02880), phosphoglucomutase/phosphomannomutase, C-terminal domain (PF00408)
	O	4	At1g47128	homologous to cysteine proteinase (papain family) (RD21A, Peptidase family C1, C01.064 MEROPS)	16.7	4	48785.3	5.01	1-21		eukaryotic thiol (cysteine) proteases histidine active site (PS00639), cysteine active site (PS00640), asparagine active site (PS00139), Cys-rich region (PS50311), papaine family cysteine protease (PF00112)
	O	5	At5g43060	homologous to cysteine proteinase (papain family) (RD21 peptidase, Peptidase family C1, C01.064 MEROPS)	13.6	3	36995.6	5.79	1-22		eukaryotic thiol (cysteine) proteases asparagine active site (PS00640), papain family cysteine protease (PF00112), granulin (PF00396)
	O	6	At5g44360	homologous to berberine-bridge enzyme (S)-reticulin:oxygen oxidoreductase	7.9	4	57931.7	9.83	1-22		oxygen oxido-reductases covalent FAD binding site (PS00862), FAD binding domain (PF01565), berberine and berberine like (PF08031)
	Q	1-6	At3g16850	glycoside hydrolase family 28 (polygalacturonase)	36	16	46982.4	5.25	1-19		glycoside hydrolase family 28 (PF00295)
	Q	2, 3	At5g34940	glycoside hydrolase family 79 (endo beta-glucuronidase/heparanase)	18.1	9	57219.9	9.13	1-21		glycoside hydrolase family 79, N-terminal domain (PF03662)
	Q	4-6	At2g17120	expressed protein (LysM domain, GPI anchor)	12.3	6	35262.8	6.24	1-23	GPI anchor	LysM domain (PF01476)
	Q	7, 8, 10	At3g49120	peroxidase (AtPrx34)	30	11	35695.4	9.41	1-30		peroxidase active site signature (PS00436), peroxidases proximal heme-ligand signature (PS00435)
	Q	6	At3g43270	carbohydrate esterase family 8 (pectin methylesterase)	13.3	7	54929.2	9.55	1-24		pectinesterase (PF01095), plant invertase/pectin methylesterase inhibitor PMEI) (PF04043)
	Q	7	At2g36870	glycoside hydrolase family 16 (endoxyloglucan transferase) (AtXTH32)	16.4	6	31928	9.92	1-24		glycoside hydrolase family 16 (PF00722), xyloglucan endo-transglycosidease (XET) C-terminus (PF06955)
	Q	8-10	At3g32980	peroxidase (AtPrx32)	31.8	14	35712.4	6	1-29		peroxidases active site signature (PS00436)
	Q	10, 11	At5g06860	PGIP1 (LRR domains)	21.5	7	34324.4	9.56	1-21		LRR (PF00560, PS50502, PS50506)
	Q	10, 11	At1g70850	homologous to Bet v I allergen family	41.1	13	35569.9	4.96			pathogenesis-related protein Bet v I family (PF00407)
	Q	10, 11	At1g54030	homologous to lipase/acylhydrolase (GDSL family)	14.5	5	46082.8	6.2		transmembrane domains	lipase/acylhydrolase with GDSL-like motif (PS50241), GDSL-like Lipase/Acylhydrolase (PF00657)
	Q	12, 13	At3g12500	glycoside hydrolase family 19 (chitinase)	10.5	4	32367.9	6.24	1-20		chitinase family 19 signature 1 (PS00773), signature 2 (PS00774), chitin recognition or binding domain signature (PS00026), chitinase class I (PF00182), chitin recognition protein (PF00187)
	Q	14, 15	At1g47128	homologous to cysteine proteinase (papain family) (RD21A, Peptidase family C1, C01.064 MEROPS)	13.8	6	48785.3	5.01	1-21		eukaryotic thiol (cysteine) proteases histidine active site (PS00639), cysteine active site (PS00640), asparagine active site (PS00139), Cys-rich region (PS50311), papaine family cysteine protease (PF00112)
	Q	14, 15	At4g01610	homologous to cysteine proteinase (papain family) (Cathepsin B, Peptidase family C1, C01.049, MEROPS)	18.9	6	36995.6	5.79	1-22		eukaryotic thiol (cysteine) proteases histidine active site (PS00639), papain family cysteine protease (PF00112), propeptide_C1 (PF08127)
	Q	15, 16	At5g43060	homologous to cysteine proteinase (papain family) (RD21 peptidase, Peptidase family C1, C01.064 MEROPS)	10.8	5	36995.6	5.79	1-22		eukaryotic thiol (cysteine) proteases asparagine active site (PS00640), papain family cysteine protease (PF00112), granulin (PF00396)
	Q	17	At2g28490	expressed protein (cupin domain)	9.2	5	53594.6	5.45	1-19		cupin domain profile (PS50849), cupin (PF00190)
	Q	18-20, 22, 26	At1g73260	inhibitor family I3 (Kunitz-P family) (subfamily I3A unassigned peptidase inhibitor homologues, MEROPS)	23.2	5	20982.8	5.2	1-26		trypsin and protease inhibitor Kunitz legume (PF00197)
	Q	19	At2g15220	expressed protein (Plant Basic Secreted Protein domain)	30.1	9	22772.2	9.09	1-21		neutral zinc metallopeptidases, zinc-binding region signature (PS00142), plant basic secretory protein (PF04450)
	Q	21	At5g55730	fasciclin-like arabinogalactan protein (AtFLA1)	13.9	4	42165.8	5.65	1-24	GPI anchor	Beta-Ig-H3/fasciclin domain (PS50213)
	Q	23, 24	At2g04690	expressed protein (homologous to a human brain CREG protein)	30	6	20214.1	8	1-28
	Q	27, 28	At4g16500	inhibitor family I25 (cystatin family) (subfamily I25B unassigned peptidase inhibitor homologues, MEROPS)	60	10	10183.7	9.78	1-22		cystatin domain (PF00031)
	Q	28	At2g38530	non-specific lipid transfer protein type 1 (LTP2)	30	4	9475.92	11.9	1-25		protease inhibitor/seed storage/LTP family (PF00234), plant lipid transfer proteins signature (PS00597)
	R	1	At3g16850	glycoside hydrolase family 28 (polygalacturonase)	29	11	46982.4	5.25	1-19		glycoside hydrolase family 28 (PF00295)
	R	1	At4g25980	peroxidase (AtPrx43)	19.1	4	36806.4	5.45	1-32	transmembrane domains	peroxidases proximal heme-ligand signature (PS00435), plant heme peroxidase family profile (PS50873), peroxidase (PF00141)
	R	2	At1g78860	homologous to lectin (curculin-like)	11.7	4	46804.3	6	1-22		PAN domain (PF00024), lectin (probable mannose binding) (PF01453)
	R	3	At1g78850	homologous to lectin (curculin-like)	18.8	8	46664.1	8.9	1-22		PAN domain (PF00024), lectin (probable mannose binding) (PF01453)
	R	3	At5g34940	glycoside hydrolase family 79 (endo beta-glucuronidase/heparanase)	9.9	4	57219.9	9.13	1-21		glycoside hydrolase family 79, N-terminal domain (PF03662)
	R	3	At3g06770	glycoside hydrolase family 28 (polygalacturonase)	8.7	4	46124.6	6.21	1-19		glycoside hydrolase family 28 (PF00295)
	R	3	At1g26850	expressed protein (DUF248)	7.1	4	66120.8	6.19	1-32		putative methyltransferase (DUF248) (PF03141)
	R	4, 5	At1g03220	homologous to carrot EDGP and tomato XEGIP	19.2	6	43394.4	9.99	1-22
	R	4-6, 11	At1g09750	homologous to Asp protease (pepsin family) (Peptidase family A1, subfamily A1B unassigned peptidases, MEROPS)	16.9	9	45038.8	9.09	1-23		lipase Ser active site (PS00120), Ser-rich region (PS050324), eukaryotic aspartic protease (PF00026)
	R	6	At3g43270	carbohydrate esterase family 8 (pectin methylesterase)	14.2	8	54929.2	9.55	1-24		pectinesterase (PF01095), plant invertase/pectin methylesterase inhibitor PMEI) (PF04043)
	R	6, 8, 9	At3g49120	peroxidase (AtPrx34)	27.5	10	35695.4	9.41	1-30		peroxidase active site signature (PS00436), peroxidases proximal heme-ligand signature (PS00435)
	R	7, 10	At5g06860	PGIP1 (LRR domains)	29.1	9	34324.4	9.56	1-21		LRR (PF00560, PS50502, PS50506)
	R	7	At3g32980	peroxidase (AtPrx32)	21.3	10	35712.4	6	1-29		peroxidases active site signature (PS00436)
	R	7, 10	At1g70850	homologous to Bet v I allergen family	42.7	6	35569.9	4.96			pathogenesis-related protein Bet v I family (PF00407)
	R	8	At3g49110	peroxidase (AtPrx33)	15.5	6	35383.1	7.91	1-33		peroxidase active site signature (PS00436), peroxidases proximal heme-ligand signature (PS00435), plant heme peroxidase family profile (PS50873)
	R	12-14, 17	At1g47128	homologous to cysteine proteinase (papain family) (RD21A, Peptidase family C1, C01.064 MEROPS)	13.8	7	48785.3	5.01	1-21		eukaryotic thiol (cysteine) proteases histidine active site (PS00639), cysteine active site (PS00640), asparagine active site (PS00139), Cys-rich region (PS50311), papaine family cysteine protease (PF00112)
	R	13-16	At5g43060	homologous to cysteine proteinase (papain family) (RD21 peptidase, Peptidase family C1, C01.064 MEROPS)	17.1	9	36995.6	5.79	1-22		eukaryotic thiol (cysteine) proteases asparagine active site (PS00640), papain family cysteine protease (PF00112), granulin (PF00396)
	R	13	At4g01610	homologous to cysteine proteinase (papain family) (Cathepsin B, Peptidase family C1, C01.049, MEROPS)	17.6	6	36995.6	5.79	1-22		eukaryotic thiol (cysteine) proteases histidine active site (PS00639), papain family cysteine protease (PF00112), propeptide_C1 (PF08127)
	R	13	At3g45970	expansin-like A (AtEXLA1)	21.9	5	26258.1	9.46	1-20		pollen allergen (PF01357), barwin (PF00967)
	R	16	At5g44410	homologous to berberine-bridge enzyme (S)-reticulin:oxygen oxidoreductase	11.8	4	57892.4	9.06	1-29		oxygen oxidoreductases covalent FAD-binding site (PS00862), berberine and berberine like (PF08031), FAD binding domain (PF01565)
	R	18, 19, 25	At4g12880	early nodulin (AtEN20) (phytocyanin)	22.7	4	14273.3	9.64	1-18		plastocyanin-like domain (PF02298) (copper binding proteins)
	R	19	At2g15220	expressed protein (Plant Basic Secreted Protein domain)	24.9	5	22772.2	9.09	1-21		neutral zinc metallopeptidases, zinc-binding region signature (PS00142), plant basic secretory protein (PF04450)
	R	19-21, 28, 30	At1g73260	inhibitor family I3 (Kunitz-P family) (subfamily I3A unassigned peptidase inhibitor homologues, MEROPS)	33	8	20982.8	5.2	1-26		trypsin and protease inhibitor Kunitz legume (PF00197)
	R	21-23	At5g55730	fasciclin-like arabinogalactan protein (AtFLA1)	10.1	3	42165.8	5.65	1-24	GPI anchor	Beta-Ig-H3/fasciclin domain (PS50213)
	R	24, 25	At5g01300	homologous to phosphatidylethanolamine-binding protein	39.5	6	71823.4	5.15			phosphatidylethanolamine-binding protein (PF01161),
	R	25, 26	At2g04690	expressed protein (homologous to a human brain CREG protein)	33.8	6	20214.1	8	1-28
	R	25	At4g25260	homologous to plant invertase/ pectin methylesterase inhibitor (PMEI)	16.9	4	15737	5.5	1-19		plant invertase/pectin methylesterase inhibitor (PF04043)
	R	27-33	At1g09310	expressed protein (DUF538)	40.1	5	19947	5.12			domain of unknown function DUF538 (PF04398)
	R	27-29	At4g39260	homologous to RNA binding protein (AtGRP8)	35.5	5	16578.6	5.12			glycine-rich region profile (PS50315), eukaryotic RNA Recognition Motif (RRM) profile (PS50102), RNA recognition motif. (a.k.a. RRM, RBD, or RNP domain) (PF00076)
	R	28	At4g23670	homologous to Bet v I allergen family	63.6	13	17517.7	5.84			pathogenesis-related protein Bet v I family (PF00407)
	R	31, 36	At1g31340*	polyubiquitin (AtUBQ7) (*and/or ubiquitin extension protein)	23	4	17397	5.85			ubiquitin domain signature (PS00299), ubiquitin domain profile (PS50053), ubiquitin family (PF00240)
	R	33	At4g01900	PII nitrogen sensing protein (GLB I)	18.4	4	21275.4	5.12			P-II protein C-terminal region signature (PS00638), nitrogen regulatory protein P-II (PS00543)
	R	34	At1g78460	expressed protein (SOUL heme binding domain)	16.9	4	21857.9	9.75			SOUL heme binding protein (PF04832)
	R	34-36	At2g38530	non-specific lipid transfer protein type 1 (LTP2)	40	5	9475.92	11.9	1-25		protease inhibitor/seed storage/LTP family (PF00234), plant lipid transfer proteins signature (PS00597)
	S	1	At3g24480	LRR-extensin (AtLRX4)	9.7	4	51682	6.39	1-25		plant specific LRR profile (PS50502), Leucine Rich Repeat (PF00560), Pro-rich profile (PS50099)
	S	1	At4g18670	LRR-extensin (AtLRX5)	5.7	4	87040.2	9.02	1-27		histidine-rich region profile (PS50316), plant specific LRR profile (PS50502), serine-rich region profile (PS50324), Leucine Rich Repeat (PF00560)
	S	2	At1g05570	glycosyl transferase family 48 (callose synthase) (AtCalS1)	3.3	5	225731	9.51			1,3-beta-glucan synthase component (PF02364)
	S	3-6, 38-41	At2g38530	non-specific lipid transfer protein type 1 (LTP2)	50	6	9475.92	11.9	1-25		protease inhibitor/seed storage/LTP family (PF00234), plant lipid transfer proteins signature (PS00597)
	S	4	At2g34930	expressed protein (LRR domains)	13.5	12	97059.6	9.59	1-28		leucine-rich region profile (PS50319), serine-rich region profile (PS50324), typical LRR profile (PS50506), SDS22+-like LRR profile (PS50504), plant-specific LRR profile (PS50502)
	S	7	At1g78860	homologous to lectin (curculin-like)	11.7	4	46804.3	6	1-22		PAN domain (PF00024), lectin (probable mannose binding) (PF01453)
	S	7	At2g27190	homologous to purple acid phosphatase (PAP1)	8.5	3	50962.7	5.75	1-28		metallo-phosphoesterase motif (PS50185), calcineurin-like phosphoesterase (PF00149)
	S	8, 9	At1g33590	expressed protein (LRR domains)	31.8	12	48103.6	9.9	1-24		LRR (PF00560), leucine zipper pattern (PS00029)
	S	8, 9	At1g78850	homologous to lectin (curculin-like)	26.5	11	46664.1	8.9	1-22		PAN domain (PF00024), lectin (probable mannose binding) (PF01453)
	S	9-11, 13	At1g03220	homologous to carrot EDGP and tomato XEGIP	37.9	11	43394.4	9.99	1-22
	S	10, 11, 13	At1g03230	homologous to carrot EDGP and tomato XEGIP	14.7	8	43723	10.27	1-23
	S	10, 11, 19	At1g09750	homologous to Asp protease (pepsin family) (Peptidase family A1, subfamily A1B unassigned peptidases, MEROPS)	17.6	9	45038.8	9.09	1-23		lipase Ser active site (PS00120), Ser-rich region (PS050324), eukaryotic aspartic protease (PF00026)
	S	12, 13	At3g43270	carbohydrate esterase family 8 (pectin methylesterase)	16.3	12	54929.2	9.55	1-24		pectinesterase (PF01095), plant invertase/pectin methylesterase inhibitor PMEI) (PF04043)
	S	12, 13	At3g54400	homologous to Asp protease (pepsin family) (Peptidase family A1, subfamily A1B unassigned peptidases, MEROPS)	13.6	6	43313.3	10.26	1-19		eukaryotic aspartyl protease (PF00026)
	S	14-18, 23	At1g78830	homologous to lectin (curculin-like)	24	8	48101.7	9.45	1-22		PAN domain (PF00024), lectin (probable mannose binding) (PF01453)
	S	14	At3g48460	homologous to lipase/acylhydrolase (GDSL family)	20.7	6	39627.8	8.91	1-26		lipase/acylhydrolase with GDSL-like motif (PS50241), GDSL-like lipase/acylhydrolase (PF00657)
	S	15-17	At5g06860	PGIP1 (LRR domains)	22.2	6	34324.4	9.56	1-21		LRR (PF00560, PS50502, PS50506)
	S	16, 17	At1g70850	homologous to Bet v I allergen family	24	5	35569.9	4.96			pathogenesis-related protein Bet v I family (PF00407)
	S	16	At4g01610	homologous to cysteine proteinase (papain family) (Cathepsin B, Peptidase family C1, C01.049, MEROPS)	17.6	5	36995.6	5.79	1-22		eukaryotic thiol (cysteine) proteases histidine active site (PS00639), papain family cysteine protease (PF00112), propeptide_C1 (PF08127)
	S	16	At5g10770	homologous to Asp protease (CND41 peptidase) (Peptidase family A1, A01.050, MEROPS)	11.8	3	37068.4	5.48	1-22		eukaryotic aspartyl protease (PF00013)
	S	16	At2g40880	inhibitor family I25 (phytostatin) (cystatin family, I25.014, MEROPS)	32	3	11955.6	9.71	1-22		cysteine proteases inhibitors signature (PS00287), cystatin domain (PF00031)
	S	18, 19	At1g29670	homologous to lipase/acylhydrolase (GDSL family)	38	11	37153.4	9.65	1-24		GDSL-like Lipase/Acylhydrolase (PF00657)
	S	18	At5g15720	homologous to lipase/acylhydrolase (GDSL family)	13.2	5	48101.7	9.45	1-22		GDSL-like Lipase/Acylhydrolase (PF00657)
	S	19	T23B7.10	homologous to PGIP1 (LRR protein FLR1)	16.9	4	33134.9	9.62	1-23		typical LRR profile (PS50506), plant specific LRR profile (PS50502), plant disease resistance response protein (PF03018)
	S	20, 21, 24	At4g30170	peroxidase (AtPrx45)	40.9	12	33052.6	10.43	1-25		haem peroxidase, plant/fungal/bacterial (PS00435, PS00436, PS50873)
	S	21-23	At3g45970	expansin-like A (AtEXLA1)	32.4	9	26258.1	9.46	1-20		pollen allergen (PF01357), barwin (PF00967)
	S	22	At4g38400	expansin-like A (AtEXLA2)	26	7	26516.9	9.6	1-20		expansin, cellulose-binding-like domain profile (PS50843), expansin, family-45 endoglucanase-like domain profile (PS50842), rare lipoprotein A (RlpA)-like double-psi beta-barrel (PF03330), pollen allergen (PF01357)
	S	22	At5g43060	homologous to cysteine proteinase (papain family) (RD21 peptidase, Peptidase family C1, C01.064 MEROPS)	16	7	36995.6	5.79	1-22		eukaryotic thiol (cysteine) proteases asparagine active site (PS00640), papain family cysteine protease (PF00112), granulin (PF00396)
	S	24, 25	At4g29270	homologous to acid phosphatase	26.6	7	25900.8	9.15	1-26		HAD superfamily, subfamily IIIB (acid phosphatase) (PF03767)
	S	25-28	At4g12880	early nodulin (AtEN20) (phytocyanin)	30.5	6	14273.3	9.64	1-18		plastocyanin-like domain (PF02298) (copper binding proteins)
	S	28, 29	At3g02110	homologous to serine carboxypeptidase D (SCPL25) (Peptidase family S10, S10.005, MEROPS)	13	4	51075.5	9.35	1-22		serine carboxypeptidases, histidine active site (PS00560), serine carboxypeptidases, serine active site (PS00131), serine carboxypeptidase (PF00450)
	S	28, 32-35	At1g73260	inhibitor family I3 (Kunitz-P family) (subfamily I3A unassigned peptidase inhibitor homologues, MEROPS)	19.1	6	20982.8	5.2	1-26		trypsin and protease inhibitor Kunitz legume (PF00197)
	S	30, 31	At1g17860	inhibitor family I3 (Kunitz-P family) (subfamily I3A unassigned peptidase inhibitor homologues, MEROPS)	66.8	13	19718.7	9.76	1-21		soybean trypsin inhibitor (Kunitz) protease inhibitors family signature (PS00283), trypsin and protease inhibitor (PF00197)
	S	34-36	At1g09310	expressed protein (DUF538)	40.8	7	19947	5.12			domain of unknown function DUF538 (PF04398)
	S	36	At5g38410	RUBISCO small subunit B3	22.6	5	20284.2	9.4			ribulose bisphosphate carboxylase, small chain (PF00101)
	S	37	At2g02850	plantacyanin (AtPNC) (phytocyanin)	20.1	3	11167.6	9.08	1-28		plastocyanin-like domain (PF02298) (copper binding protein)
	S	38	At4g16500	inhibitor family I25 (cystatin family) (subfamily I25B unassigned peptidase inhibitor homologues, MEROPS)	30	4	10183.7	9.78	1-22		cystatin domain (PF00031)
	T	1	At3g24480	LRR-extensin (AtLRX4)	8.5	5	51682	6.39	1-25		plant specific LRR profile (PS50502), Leucine Rich Repeat (PF00560), Pro-rich profile (PS50099)
	T	2-6	At1g68560	glycoside hydrolase family 31 (alpha-xylosidase) (AtXYL1)	22.8	17	99641.4	6.26	1-27		glycoside hydrolases family 31 active site (PS00129)
	T	4	At4g18670	LRR-extensin (AtLRX5)	5	4	87040.2	9.02	1-27		histidine-rich region profile (PS50316), plant specific LRR profile (PS50502), serine-rich region profile (PS50324), Leucine Rich Repeat (PF00560)
	T	7	At3g07130	homologous to purple acid phosphatase	10.9	6	58523.6	5.71	1-17		metallo-phosphoesterase motif (PS50185), calcineurin-like phosphoesterase (PF00149)
	T	7	At2g37620#	actin (ACT1)	22	7	41797.9	5.12			actins and actin-related proteins signature (PS01132), actins signature 1(PS00406), actins signature 2 (PS00432), actin (PF00022)
	T	7	At3g53750#	actin (ACT3)	22	7	41797.9	5.12			actins and actin-related proteins signature (PS01132), actins signature 1(PS00406), actins signature 2 (PS00432), actin (PF00022)
	T	8, 9	At3g61490	glycoside hydrolase family 28 (polygalacturonase	20	7	49497.1	5.76	1-23		glycoside hydrolase family 28 (PF00295)
	T	9	At2g27190	homologous to purple acid phosphatase (PAP1)	15.6	7	50962.7	5.75	1-28		metallo-phosphoesterase motif (PS50185), calcineurin-like phosphoesterase (PF00149)
	T	10, 11	At1g33590	expressed protein (LRR domains)	40	16	48103.6	9.9	1-24		LRR (PF00560), leucine zipper pattern (PS00029)
	T	10	At1g78850	homologous to lectin (curculin-like)	16.1	6	46664.1	8.9	1-22		PAN domain (PF00024), lectin (probable mannose binding) (PF01453)
	T	10, 12-14, 27	At1g03230	homologous to carrot EDGP and tomato XEGIP	45.6	15	43723	10.27	1-23
	T	12	At4g20860	homologous to berberine-bridge enzyme (S)-reticulin:oxygen oxidoreductase	15.8	6	58376	9.71	1-16		oxygen oxidoreductases covalent FAD-binding site (PS00862), FAD_binding_4 FAD binding domain (PF01565), BBE Berberine and berberine like (PF08031)
	T	13	At1g03220	homologous to carrot EDGP and tomato XEGIP	12.7	4	43394.4	9.99	1-22
	T	13, 14	At3g54400	homologous to Asp protease (pepsin family) (Peptidase family A1, subfamily A1B unassigned peptidases, MEROPS)	20.5	6	43313.3	10.26	1-19		eukaryotic aspartyl protease (PF00026)
	T	14, 15	At4g33220	carbohydrate esterase family 8 (pectin methylesterase)	17.5	7	56832.3	6.24	1-19		pectinesterase (PF01095)
	T	14-22, 24-27, 29, 38, 39, 41-47	At5g11420	expressed protein (DUF642)	30	17	37344.6	7.7	1-22		domain of unknown function DUF 642 (PF04862)
	T	17-20, 24, 25, 29-31	At3g20820	expressed protein (LRR domains)	50	16	37850.7	9.9	1-19		typical LRR profile (PS50506), plant specific LRR profile (PS50502), SDS22+like LRR profile (PS50504)
	T	17-19	At1g71695	peroxidase (AtPrx12)	23.5	7	37104.4	9.46	1-22		peroxidase (PF00141)
	T	19	At5g10770	homologous to Asp protease (CND41 peptidase) (Peptidase family A1, A01.050, MEROPS)	15.6	5	37068.4	5.48	1-22		eukaryotic aspartyl protease (PF00013)
	T	19	At1g70850	homologous to Bet v I allergen family	23.4	6	35569.9	4.96			pathogenesis-related protein Bet v I family (PF00407)
	T	19	At5g12940	homologous to Phaseolus vulgaris PGIP2 (LRR domains)	20	5	36785	10.45	1-29		plant specific LRR profile (PS50502), Leucine Rich Repeat (PF00560)
	T	20	At1g78830	homologous to lectin (curculin-like)	13.8	5	48101.7	9.45	1-22		PAN domain (PF00024), lectin (probable mannose binding) (PF01453)
	T	20, 38, 39, 41, 42	At5g25460	expressed protein (DUF642)	20	7	37948.5	9.03	1-19		domain of unknown function DUF 642 (PF04862)
	T	22-24, 40	T23B7.10	homologous to PGIP1 (LRR protein FLR1)	34.5	8	33134.9	9.62	1-23		typical LRR profile (PS50506), plant specific LRR profile (PS50502), plant disease resistance response protein (PF03018)
	T	22	At5g64100	peroxidase (AtPrx69)	26	5	33228.9	10.72	1-23		peroxidases active site signature (PS00436)
	T	22	At5g66390	peroxidase (AtPrx72)	18.7	5	35004.7	9.63	1-23		peroxidase (PF00141)
	T	23	At1g53070	homologous to lectin (legume lectin domains)	15.8	5	27805	9.15	1-23		legume lectins alpha domain (PF00138), legume lectins beta domain (PF00139)
	T	24-27	At2g06850	glycoside hydrolase family 16 (endoxyloglucan transferase) (AtXTH4)	30.7	10	31716.8	9.65	1-24		glycoside hydrolases family 16 (PF00722)
	T	25, 27	At4g30170	peroxidase (AtPrx45)	40.3	14	33052.6	10.43	1-25		haem peroxidase, plant/fungal/bacterial (PS00435, PS00436, PS50873)
	T	26-28	At3g45970	expansin-like A (AtEXLA1)	35.8	7	26258.1	9.46	1-20		pollen allergen (PF01357), barwin (PF00967)
	T	26-28	At5g64260	homologous to Nicotiana tabacum phi-I	20	6	30550.9	9.98	1-19		phosphate-induced protein 1 conserved region (PF04674)
	T	27-29	At5g09440	homologous to Nicotiana tabacum phi-I	20	8	27366.4	10.15	1-23		phosphate-induced protein 1 conserved region (PF04674)
	T	28	At4g38400	expansin-like A (AtEXLA2)	20	7	26516.9	9.6	1-20		expansin, cellulose-binding-like domain profile (PS50843), expansin, family-45 endoglucanase-like domain profile (PS50842), rare lipoprotein A (RlpA)-like double-psi beta-barrel (PF03330), pollen allergen (PF01357)
	T	30, 31	At2g28790	homologous to Lycopersicon esculentum osmotin	10	4	24551.6	9.53	1-24		thaumatin family (PF00314)
	T	31	At4g29270	homologous to acid phosphatase	25.4	4	25900.8	9.15	1-26		HAD superfamily, subfamily IIIB (acid phosphatase) (PF03767)
	T	31-35, 37, 38	At4g12880	early nodulin (AtEN20) (phytocyanin)	44.7	8	14273.3	9.64	1-18		plastocyanin-like domain (PF02298) (copper binding proteins)
	T	32-33	At1g20190	alpha-expansin (AtEXPA11)	19.8	5	24817.7	9.84	1-20		expansin, family-45 endoglucanase-like domain profile (PS50842), expansin, cellulose-binding-like domain profile (PS50843), pollen allergen (PF01357)
	T	32	At1g09560	germin (subfamily 2, member 1, GLP5)	14.6	4	20472.4	9.71	1-23		germin (PS00725), cupin (PF00190)
	T	34-37	At5g66590	homologous to Nicotiana tabacum pathogenesis-related protein PR1	38.9	5	18040.8	9.65	1-19		SCP-like extracellular protein (PF00188) (sperm coating glycoprotein)
	T	34	At1g73260	inhibitor family I3 (Kunitz-P family) (subfamily I3A unassigned peptidase inhibitor homologues, MEROPS)	19.1	3	20982.8	5.2	1-26		trypsin and protease inhibitor Kunitz legume (PF00197)
	T	35	At3g02110	homologous to serine carboxypeptidase D (SCPL25) (Peptidase family S10, S10.005, MEROPS)	20	4	51075.5	9.35	1-22		serine carboxypeptidases, histidine active site (PS00560), serine carboxypeptidases, serine active site (PS00131), serine carboxypeptidase (PF00450)
	T	36, 37	At1g17860	inhibitor family I3 (Kunitz-P family) (subfamily I3A unassigned peptidase inhibitor homologues, MEROPS)	25.5	4	19718.7	9.76	1-21		soybean trypsin inhibitor (Kunitz) protease inhibitors family signature (PS00283), trypsin and protease inhibitor (PF00197)
	T	44-46	At2g38530	non-specific lipid transfer protein type 1 (LTP2)	40	5	9475.92	11.9	1-25		protease inhibitor/seed storage/LTP family (PF00234), plant lipid transfer proteins signature (PS00597)
	T	44-46	At4g16500	inhibitor family I25 (cystatin family) (subfamily I25B unassigned peptidase inhibitor homologues, MEROPS)	50	8	10183.7	9.78	1-22		cystatin domain (PF00031)
	T	45	At5g05110	inhibitor family I25 (phytostatin) (cystatin family, I25.014, MEROPS)	16.8	4	23934.6	8.48	1-24		cysteine proteases inhibitors signature (PS00287), cystatin domain (PF00031)
	U	1-40	At5g11420	expressed protein (DUF642)	30	13	37344.6	7.7	1-22		domain of unknown function DUF 642 (PF04862)
	U	1-14, 16-40	At5g25460	expressed protein (DUF642)	30	12	37948.5	9.03	1-19		domain of unknown function DUF 642 (PF04862)
	U	2-7	At1g28290	proline-rich protein	6.4	5	35913.4	10.77	1-24		histidine-rich region profile (PS50316), proline-rich region profile (PS50099), pollen proteins Ole e 1 family (PF01190)
	U	3	At5g59370*	actin (ACT4)	14.1	5	41778.9	5.8			actins and actin-related proteins signature (PS01132), actins signature 1(PS00406), actins signature 2 (PS00432), actin (PF00022)
	U	3	At3g46520*	actin (ACT12)	14.1	5	41794.9	5.2			actins and actin-related proteins signature (PS01132), actins signature 1(PS00406), actins signature 2 (PS00432), actin (PF00022)
	U	3	At2g37620#	actin (ACT1)	13.5	5	41797.9	5.12			actins and actin-related proteins signature (PS01132), actins signature 1(PS00406), actins signature 2 (PS00432), actin (PF00022)
	U	3	At3g53750#	actin (ACT3)	13.5	5	41797.9	5.12			actins and actin-related proteins signature (PS01132), actins signature 1(PS00406), actins signature 2 (PS00432), actin (PF00022)
	U	8	At3g13790	glycoside hydrolase family 32 (beta-fructofuranosidase)	16.4	9	63490.7	9.68	1-25		glycoside hydrolases family 32 active site (PS00609), glycoside hydrolases family 32 (PF00251)
	U	11, 12, 20	At1g03230	homologous to carrot EDGP and tomato XEGIP	35.9	11	43723	10.27	1-23
	U	11	At1g03220	homologous to carrot EDGP and tomato XEGIP	12.5	4	43394.4	9.99	1-22
	U	11	At4g16260	glycoside hydrolase family 17	12.4	4	35905.2	6.64	1-16		glycoside hydrolases family 17 signature (PS00587), glycoside hydrolases family 17 (PF00332)
	U	13, 14	At5g19110	homologous to carrot EDGP and tomato XEGIP	23.9	9	41369.6	10.01	1-19
	U	13, 14	At3g43270	carbohydrate esterase family 8 (pectin methylesterase)	20	8	54929.2	9.55	1-24		pectinesterase (PF01095), plant invertase/pectin methylesterase inhibitor PMEI) (PF04043)
	U	14	At5g07030	homologous to Asp protease (pepsin family) (Peptidase family A1, subfamily A1B unassigned peptidases, MEROPS)	10	6	44860.5	10.82	1-19		eukaryotic aspartyl protease (PF00026)
	U	16, 17	At3g20820	expressed protein (LRR domains)	35.9	10	37850.7	9.9	1-19		typical LRR profile (PS50506), plant specific LRR profile (PS50502), SDS22+like LRR profile (PS50504)
	U	16-19, 21	At5g12940	homologous to Phaseolus vulgaris PGIP2 (LRR domains)	40	15	36785	10.45	1-29		plant specific LRR profile (PS50502), Leucine Rich Repeat (PF00560)
	U	16	At1g10550	glycoside hydrolase family 16 (endoxyloglucan transferase) (AtXTH33)	19.7	6	32314	9.73	1-21		glycoside hydrolases family 16 (PF00722), xyloglucan endo-transglycosidease (XET) C-terminus (PF06955)
	U	21, 22, 24	At2g06850	glycoside hydrolase family 16 (endoxyloglucan transferase) (AtXTH4)	22.3	8	31716.8	9.65	1-24		glycoside hydrolases family 16 (PF00722)
	U	22	At4g30170	peroxidase (AtPrx45)	24.3	6	33052.6	10.43	1-25		haem peroxidase, plant/fungal/bacterial (PS00435, PS00436, PS50873)
	U	23-25	At5g64260	homologous to Nicotiana tabacum phi-I	30	8	30550.9	9.98	1-19		phosphate-induced protein 1 conserved region (PF04674)
	U	25, 26	At5g09440	homologous to Nicotiana tabacum phi-I	20	5	27366.4	10.15	1-23		phosphate-induced protein 1 conserved region (PF04674)
	U	26	At2g28790	homologous to Lycopersicon esculentum osmotin	20	4	24551.6	9.53	1-24		thaumatin family (PF00314)
	U	27-29	At1g20190	alpha-expansin (AtEXPA11)	30.2	6	24817.7	9.84	1-20		expansin, family-45 endoglucanase-like domain profile (PS50842), expansin, cellulose-binding-like domain profile (PS50843), pollen allergen (PF01357)
	U	29	At4g12880	early nodulin (AtEN20) (phytocyanin)	12.1	3	14273.3	9.64	1-18		plastocyanin-like domain (PF02298) (copper binding proteins)
	U	30, 31	At3g02110	homologous to serine carboxypeptidase D (SCPL25) (Peptidase family S10, S10.005, MEROPS)	10	4	51075.5	9.35	1-22		serine carboxypeptidases, histidine active site (PS00560), serine carboxypeptidases, serine active site (PS00131), serine carboxypeptidase (PF00450)
	U	30-35	At5g66590	homologous to Nicotiana tabacum pathogenesis-related protein PR1	38.9	7	18040.8	9.65	1-19		SCP-like extracellular protein (PF00188) (sperm coating glycoprotein)
	U	32, 34	At1g77810	glycosyl transferase family 31 (galactosyl transferase)	19.6	4	41656.9	6.07	1-26		galactosyl transferase (PF01762)
	U	32, 33	At2g34700	expressed protein (Ole e1 allergen domain)	30.3	6	16248.8	10.22	1-23		pollen proteins Ole e I family (PF01190)
	U	35	At1g73260	inhibitor family I3 (Kunitz-P family) (subfamily I3A unassigned peptidase inhibitor homologues, MEROPS)	17.2	3	20982.8	5.2	1-26		trypsin and protease inhibitor Kunitz legume (PF00197)
	U	37, 38, 40	At4g32460	expressed protein (DUF642)	14	7	37375.5	9.25	1-21		domain of unknown function DUF 642 (PF04862)
	U	39, 41-44	At4g27160	2S albumin isoform 3 (protease inhibitor/seed storage/LTP family)	20	4	16909.1	7.69	1-17		protease inhibitor/seed storage/LTP family (PF00234)
	U	42	At4g27150	2S albumin isoform 2 (protease inhibitor/seed storage/LTP family)	20	3	17473.8	6.34	1-17		protease inhibitor/seed storage/LTP family (PF00234)
	V	1-4, 6, 7-18, 20-22, 26-32	At5g25460	expressed protein (DUF642)	37.1	15	37948.5	9.03	1-19		domain of unknown function DUF 642 (PF04862)
	V	2-7	At1g28290	proline-rich protein	9.2	4	35913.4	10.77	1-24		histidine-rich region profile (PS50316), proline-rich region profile (PS50099), pollen proteins Ole e 1 family (PF01190)
	V	4, 5	At2g30210	homologous to laccase (AtLAC3)	15.4	8	61172.6	10.11	1-25		multicopper oxidases signature 2 (PS00080), multicopper oxidase (PF00394)
	V	7-14, 16, 20, 22, 32	At5g11420	expressed protein (DUF642)	26.2	13	37344.6	7.7	1-22		domain of unknown function DUF 642 (PF04862)
	V	8, 9	At1g03230	homologous to carrot EDGP and tomato XEGIP	13.6	5	43723	10.27	1-23
	V	10, 11	At5g07030	homologous to Asp protease (pepsin family) (Peptidase family A1, subfamily A1B unassigned peptidases, MEROPS)	26.7	14	44860.5	10.82	1-19		eukaryotic aspartyl protease (PF00026)
	V	12	At1g71695	peroxidase (AtPrx12)	16.5	5	37104.4	9.46	1-22		peroxidase (PF00141)
	V	13-16	At5g12940	homologous to Phaseolus vulgaris PGIP2 (LRR domains)	34.2	13	36785	10.45	1-29		plant specific LRR profile (PS50502), Leucine Rich Repeat (PF00560)
	V	13	At3g20820	expressed protein (LRR domains)	19.7	5	37850.7	9.9	1-19		typical LRR profile (PS50506), plant specific LRR profile (PS50502), SDS22+like LRR profile (PS50504)
	V	17, 18	At3g14310	carbohydrate esterase family 8 (pectin methylesterase) (PME3)	17.4	9	60050.6	9.59	1-40	trans-membrane domains	pectinesterase signature 1 (PS00800), pectinesterase signature 2 (PS00503), pectinesterase (PF01095, plant invertase/pectin methylesterase inhibitor (PF04043)
	V	18	At1g53830	carbohydrate esterase family 8 (pectin methylesterase) (PME2)	7.9	4	64172.6	9.76	1-40	trans-membrane domains	pectinesterase signature 1 (PS00800), pectinesterase signature 2 (PS00503), pectinesterase (PF01095), plant invertase/pectin methylesterase inhibitor (PF04043)
	V	19-21	At5g64260	homologous to Nicotiana tabacum phi-I	28.9	9	30550.9	9.98	1-19		phosphate-induced protein 1 conserved region (PF04674)
	V	20-22	At5g09440	homologous to Nicotiana tabacum phi-I	20.5	6	27366.4	10.15	1-23		phosphate-induced protein 1 conserved region (PF04674)
	V	22	At2g28790	homologous to Lycopersicon esculentum osmotin	12.9	3	24551.6	9.53	1-24		thaumatin family (PF00314)
	V	23, 24	At5g02260	alpha-expansin (AtEXPA9)	24	6	25579.8	10.19	1-21		expansin, family-45 endoglucanase-like domain profile (PS50842), pollen allergen (PF01357)
	V	24, 25	At1g20190	alpha-expansin (AtEXPA11)	18.7	6	24817.7	9.84	1-20		expansin, family-45 endoglucanase-like domain profile (PS50842), expansin, cellulose-binding-like domain profile (PS50843), pollen allergen (PF01357)
	V	25	At4g12880	early nodulin (AtEN20) (phytocyanin)	23.4	9	14273.3	9.64	1-18		plastocyanin-like domain (PF02298) (copper binding proteins)
	V	26, 27	At2g05580	glycine-rich protein	40.1	6	21517.6	10.21	1-20		glycine-rich region profile (PS50315)
	V	28	At1g01980	homologous to berberine-bridge enzyme (S)-reticulin:oxygen oxido-reductase	12	6	58023.2	8.98	1-20		berberine and berberine like (PF08031), FAD binding domain (PF01565)
	V	31	At4g32460	expressed protein (DUF642)	14	5	37375.5	9.25	1-21		domain of unknown function DUF 642 (PF04862)
	V	33-35	At4g27150	2S albumin isoform 2 (protease inhibitor/seed storage/LTP family)	20.6	3	17473.8	6.34	1-17		protease inhibitor/seed storage/LTP family (PF00234)
	V	33-35	At4g27160	2S albumin isoform 3 (protease inhibitor/seed storage/LTP family)	18.3	3	16909.1	7.69	1-17		protease inhibitor/seed storage/LTP family (PF00234)
	W	1	At2g30210	homologous to laccase (AtLAC3)	14.2	7	61172.6	10.11	1-25		multicopper oxidases signature 2 (PS00080), multicopper oxidase (PF00394)
	W	2, 5	At1g28290	proline-rich protein	9.2	4	35913.4	10.77	1-24		histidine-rich region profile (PS50316), proline-rich region profile (PS50099), pollen proteins Ole e 1 family (PF01190)
	W	6	At3g43270	carbohydrate esterase family 8 (pectin methylesterase)	20	10	54929.2	9.55	1-24		pectinesterase (PF01095), plant invertase/pectin methylesterase inhibitor PMEI) (PF04043)
	W	6	At5g07030	homologous to Asp protease (pepsin family) (Peptidase family A1, subfamily A1B unassigned peptidases, MEROPS)	20	8	44860.5	10.82	1-19		eukaryotic aspartyl protease (PF00026)
	W	6, 7, 18	At5g11420	expressed protein (DUF642)	30	11	37344.6	7.7	1-22		domain of unknown function DUF 642 (PF04862)
	W	7-9, 12, 17, 18	At5g25460	expressed protein (DUF642)	20	7	37948.5	9.03	1-19		domain of unknown function DUF 642 (PF04862)
	W	8	At3g20820	expressed protein (LRR domains)	10	4	37850.7	9.9	1-19		typical LRR profile (PS50506), plant specific LRR profile (PS50502), SDS22+like LRR profile (PS50504)
	W	9, 11	At5g12940	homologous to Phaseolus vulgaris PGIP2 (LRR domains)	20	6	36785	10.45	1-29		plant specific LRR profile (PS50502), Leucine Rich Repeat (PF00560)
	W	10, 11	At5g14920	proline-rich protein	Edman sequencing + MALDI-TOF-TOF MS d	3	26753.2	10.98	1-21		gibberellin regulated protein (PF02704)
	W	12	At3g14310	carbohydrate esterase family 8 (pectin methylesterase) (PME3)	19.7	7	60050.6	9.59	1-40	trans-membrane domains	pectinesterase signature 1 (PS00800), pectinesterase signature 2 (PS00503), pectinesterase (PF01095, plant invertase/pectin methylesterase inhibitor (PF04043)
	W	13	At5g64260	homologous to Nicotiana tabacum phi-I	11	4	30550.9	9.98	1-19		phosphate-induced protein 1 conserved region (PF04674)
	W	14	At5g09440	homologous to Nicotiana tabacum phi-I	17.3	5	27366.4	10.15	1-23		phosphate-induced protein 1 conserved region (PF04674)
	W	15, 16	At1g20190	alpha-expansin (AtEXPA11)	19.8	5	24817.7	9.84	1-20		expansin, family-45 endoglucanase-like domain profile (PS50842), expansin, cellulose-binding-like domain profile (PS50843), pollen allergen (PF01357)
	W	16	At4g12880	early nodulin (AtEN20) (phytocyanin)	33.6	4	14273.3	9.64	1-18		plastocyanin-like domain (PF02298) (copper binding proteins)
	W	19, 20	At4g27150*	2S albumin isoform 2 (protease inhibitor/seed storage/LTP family)	13.5	2	17473.8	6.34	1-17		protease inhibitor/seed storage/LTP family (PF00234)
	W	19-21	At4g27160*	2S albumin isoform 3 (protease inhibitor/seed storage/LTP family)	14	2	16909.1	7.69	1-17		protease inhibitor/seed storage/LTP family (PF00234)
	X	1	At1g28290	proline-rich protein	6.4	3	35913.4	10.77	1-24		histidine-rich region profile (PS50316), proline-rich region profile (PS50099), pollen proteins Ole e 1 family (PF01190)
	X	2, 3	At5g11420	expressed protein (DUF642)	11.7	5	37344.6	7.7	1-22		domain of unknown function DUF 642 (PF04862)
	X	4	At3g20820	expressed protein (LRR domains)	7.7	3	37850.7	9.9	1-19		typical LRR profile (PS50506), plant specific LRR profile (PS50502), SDS22+like LRR profile (PS50504)
	X	4	At5g25460	expressed protein (DUF642)	12.5	4	37948.5	9.03	1-19		domain of unknown function DUF 642 (PF04862)
	X	5	At5g14920	proline-rich protein	Edman sequencing + MALDI-TOF-TOF MS d	3	26753.2	10.98	1-21		gibberellin regulated protein (PF02704)
	X	6	At4g27170	2S albumin isoform 4 (protease inhibitor/seed storage/LTP family)	15.1	3	16946.3	7.8	1-21		protease inhibitor/seed storage/LTP family (PF00234)
	Y	1	At5g11420	expressed protein (DUF642)	10	5	37344.6	7.7	1-22		domain of unknown function DUF 642 (PF04862)
	Y	2	At5g25460	expressed protein (DUF642)	10	4	37948.5	9.03	1-19		domain of unknown function DUF 642 (PF04862)
	Y	3	At5g14920	proline-rich protein	Edman sequencing + MALDI-TOF-TOF MS d	3	26753.2	10.98	1-21		gibberellin regulated protein (PF02704)
	a: Numbering of bands refers to Figure 2.
	b: The following criteria were retained for protein identification: at least 4 peptides are required for proteins larger than 15 kDa, only 3 peptides can be used for proteins smaller than 15 kDa. Allowed modifications are 1 miscleavage and Met oxidation. In each series of samples (i.e., total and A to L), the best score of identification is shown.
	c: Functional domains were predicted as described in Methods. PF stands for PFAM, PS for PROSITE and IPR for InterPro.
	d: N-terminal sequencing, XXTLPS; LC-MS/MS sequencing, CGQHSR.
