# Supplementary material for: A new picture of cell wall protein dynamics in elongating cells of Arabidopsis thaliana: Confirmed actors and newcomers
Source: BMC Plant Biol. 2008 Sep 16;8:94. doi: 10.1186/1471-2229-8-94 (PMC2551616; doi:10.1186/1471-2229-8-94)
Supplement: Additional file 5 — Classification of proteins extracted from cell wall fractions prepared from 5 and 11 day-old Arabidopsis hypocotyls in FPLC fractions A to Z. [file 1471-2229-8-94-S5.xls]

## Sheet: File 5
	Additional data file 5. Classification of proteins extracted from cell wall fractions prepared from 5 and 11 day-old Arabidopsis hypocotyls in FPLC fractions A to Z.
	* or # proteins that could not be distinguished
	Colour code
		secretory proteins (Presence of predicted signal peptide was checked using PSORT: http://psort.ims.u-tokyo.ac.jp/form.html, and TargetP: http://www.cbs.dtu.dk/services/TargetP/)
		transmembrane domains (Presence of predicted transmembrane domains was checked using Aramemnon: http://aramemnon.botanik.uni-koeln.de/)
		GPI anchors (presence or GPI anchors was checked using Aramemnon: http://aramemnon.botanik.uni-koeln.de/)
		intracellular proteins
		proteins identified after 1D-separation (1-DE), but not identified after 2D-separation (cationic exchange chromatography followed by 1-DE)
		proteins only identified in cell walls of 5 day-old etiolated hypocotyls
		proteins only identified in cell walls of 11 day-old etiolated hypocotyls
	accession	annotation	5 day-old hypocotyls														11 day-old hypocotyls
	AGI		total	A	B	C	D	E	F	G	H	I	J	K	L	M	total	N	O	P	Q	R	S	T	U	V	W	X	Y	Z
	predicted secreted proteins
	proteins acting on carbohydrates
1	At2g06850	glycoside hydrolase family 16 (endoxyloglucan transferase) (AtXTH4)	1							1	1	1					1							1	1
2	At5g13870	glycoside hydrolase family 16 (endoxyloglucan transferase) (AtXTH5)									1
3	At3g44990	glycoside hydrolase family 16 (endoxyloglucan transferase) (AtXTH31)										1	1
4	At2g36870	glycoside hydrolase family 16 (endoxyloglucan transferase) (AtXTH32)																			1
5	At1g10550	glycoside hydrolase family 16 (endoxyloglucan transferase) (AtXTH33)										1													1
6	At4g16260	glycoside hydrolase family 17																1							1
7	At4g19810	glycoside hydrolase family 18 (chitinase)						1
8	At3g12500	glycoside hydrolase family 19 (chitinase)						1										1			1
9	At3g55260	glycoside hydrolase family 20 (beta-hexosaminidase)						1
10	At1g19170	glycoside hydrolase family 28 (polygalacturonase)	1
11	At2g33160	glycoside hydrolase family 28 (polygalacturonase)		1
12	At3g06770	glycoside hydrolase family 28 (polygalacturonase)																				1
13	At3g16850	glycoside hydrolase family 28 (polygalacturonase)	1	1			1	1	1								1	1	1		1	1
14	At3g61490	glycoside hydrolase family 28 (polygalacturonase)								1	1													1
15	At4g18180	glycoside hydrolase family 28 (polygalacturonase)							1
16	At1g68560	glycoside hydrolase family 31 (alpha-xylosidase) (AtXYL1)	1							1	1	1												1
17	At3g13790	glycoside hydrolase family 32 (beta-fructofuranosidase)									1														1
18	At5g34940	glycoside hydrolase family 79 (endo beta-glucuronidase/heparanase)	1					1									1				1	1
19	At1g11580	carbohydrate esterase family 8 (pectin methylesterase)										1	1	1
20	At1g53830	carbohydrate esterase family 8 (pectin methylesterase) (AtPME2)										1	1	1												1
21	At3g14310	carbohydrate esterase family 8 (pectin methylesterase) (AtPME3)	1						1			1	1	1												1	1
22	At3g43270	carbohydrate esterase family 8 (pectin methylesterase)	1						1	1		1	1	1			1				1	1	1		1		1
23	At4g33220	carbohydrate esterase family 8 (pectin methylesterase)	1									1	1											1
24	At5g53370	carbohydrate esterase family 8 (pectin methylesterase)							1		1
25	At4g37950	polysaccharide lyase family 4 (rhamnogalacturonate lyase)															1
26	At1g05570	glycosyl transferase family 48 (callose synthase) (AtCalS1)								1													1
27	At5g02260	alpha-expansin (AtEXPA9)										1	1													1
28	At1g20190	alpha-expansin (AtEXPA11)	1							1	1	1	1	1			1							1	1	1	1
29	At5g39270	alpha expansin (AtEXP22)						1
30	At3g45970	expansin-like A (AtEXLA1)	1						1	1	1	1					1					1	1	1
31	At4g38400	expansin-like A (AtEXLA2)	1							1	1		1				1						1	1
32	At3g45960	expansin-like A (AtEXLA3)										1
	oxido-reductases
33	At1g71695	peroxidase (AtPrx12)									1													1		1
34	At3g21770	peroxidase (AtPrx30)	1														1
35	At3g32980	peroxidase (AtPrx32)		1			1	1	1								1				1	1
36	At3g49110	peroxidase (AtPrx33)																				1
37	At3g49120	peroxidase (AtPrx34)	1					1	1								1				1	1
38	At3g50990	peroxidase (AtPrx36)	1
39	At4g25980	peroxidase (AtPrx43)																				1
40	At4g30170	peroxidase (AtPrx45)	1						1	1							1						1	1	1
41	At5g17820	peroxidase (AtPrx57)	1
42	At5g64100	peroxidase (AtPrx69)	1								1						1							1
43	At5g66390	peroxidase (AtPrx72)																						1
44	At2g30210	homologous to laccase (AtLAC3)											1	1												1	1
45	At1g30710	homologous to berberine-bridge enzyme (S)-reticulin:oxygen oxidoreductase						1
46	At4g20860	homologous to berberine-bridge enzyme (S)-reticulin:oxygen oxidoreductase															1							1
47	At5g44360	homologous to berberine-bridge enzyme (S)-reticulin:oxygen oxidoreductase						1											1
48	At5g44410	homologous to berberine-bridge enzyme (S)-reticulin:oxygen oxidoreductase																				1
49	At1g01980	homologous to berberine-bridge enzyme (S)-reticulin:oxygen oxidoreductase																								1
50	At2g02850	plantacyanin (AtPNC) (phytocyanin)																					1
51	At4g12880	early nodulin (AtEN20) (phytocyanin)	1						1	1	1	1	1	1			1					1	1	1	1	1	1
52	At5g22140	expressed protein (oxido-reductase domain)		1
53	At5g56490	expressed protein (FAD binding domain)								1
	proteins with interacting domains
54	At1g53070	homologous to lectin (legume lectin domains)								1														1
55	At1g78820	homologous to lectin (curculin-like)								1		1
56	At1g78830	homologous to lectin (curculin-like)	1						1	1							1						1	1
57	At1g78850	homologous to lectin (curculin-like)	1						1	1	1	1					1					1	1	1
58	At1g78860	homologous to lectin (curculin-like)	1						1	1							1					1	1
59	At5g06860	PGIP1 (LRR domains)						1	1												1	1	1
60	T23B7.10	homologous to PGIP1 (LRR protein FLR1)								1	1						1						1	1
61	At5g12940	homologous to Phaseolus vulgaris PGIP2 (LRR domains)	1								1	1	1				1							1	1	1	1
62	At1g33590	expressed protein (LRR domains)								1	1						1						1	1
63	At2g34930	expressed protein (LRR domains)							1	1													1
64	At3g20820	expressed protein (LRR domains)	1							1	1	1					1							1	1	1	1	1
65	At2g17120	expressed protein (LysM domain)						1													1
66	At1g03220	homologous to carrot EDGP and tomato XEGIP	1						1	1							1					1	1	1	1
67	At1g03230	homologous to carrot EDGP and tomato XEGIP	1							1	1	1	1				1						1	1	1	1
68	At5g19110	homologous to carrot EDGP and tomato XEGIP									1	1													1
69	At1g47710	homologous to serpin (serine protease inhibitor)		1	1													1
70	At1g17860	inhibitor family I3 (Kunitz-P family) (subfamily I3A unassigned peptidase inhibitor homologues, MEROPS)							1	1							1						1	1
71	At1g73260	inhibitor family I3 (Kunitz-P family) (subfamily I3A unassigned peptidase inhibitor homologues, MEROPS)						1									1	1			1	1	1	1	1
72	At1g47540	inhibitor family I18 (mustard trypsin inhibitor-2 family) (family I18 unassigned peptidase inhibitor homologues, MEROPS)							1								1
73	At2g40880	inhibitor family I25 (phytostatin) (cystatin family, I25.014, MEROPS)	1							1													1
74	At5g05110	inhibitor family I25 (phytostatin) (cystatin family, I25.014, MEROPS)							1															1
75	At4g16500	inhibitor family I25 (cystatin family) (subfamily I25B unassigned peptidase inhibitor homologues, MEROPS)						1		1	1										1		1	1
76	At4g25260	homologous to plant invertase/ pectin methylesterase inhibitor (PMEI)							1													1
77	At5g46940	homologous to plant invertase/pectin methylesterase inhibitor (PMEI)											1
78	At5g46960	homologous to plant invertase/pectin methylesterase inhibitor (PMEI)		1
	proteases
79	At1g09750	homologous to aspartic protease (pepsin family) (Peptidase family A1, subfamily A1B unassigned peptidases, MEROPS)	1						1	1							1					1	1
80	At3g02740	homologous to aspartic protease (pepsin family) (Peptidase family A1, subfamily A1B unassigned peptidases, MEROPS)								1
81	At3g52500	homologous to aspartic protease (pepsin family) (Peptidase family A1, subfamily A1B unassigned peptidases, MEROPS)										1	1
82	At3g54400	homologous to aspartic protease (pepsin family) (Peptidase family A1, subfamily A1B unassigned peptidases, MEROPS)	1							1													1	1
83	At5g07030	homologous to aspartic protease (pepsin family) (Peptidase family A1, subfamily A1B unassigned peptidases, MEROPS)	1									1	1				1								1	1	1
84	At1g79720	homologous to aspartic protease (CND41 peptidase) (Peptidase family A1, subfamily A1.050 , MEROPS)		1
85	At5g10770	homologous to aspartic protease (CND41 peptidase) (Peptidase family A1, A01.050, MEROPS)								1													1	1
86	At1g47128	homologous to cysteine proteinase (papain family) (RD21A, Peptidase family C1, C01.064 MEROPS)						1	1								1	1	1		1	1
87	At5g43060	homologous to cysteine proteinase (papain family) (RD21 peptidase, Peptidase family C1, C01.064 MEROPS)	1	1				1	1								1	1	1		1	1	1
88	At4g01610	homologous to cysteine proteinase (papain family) (Cathepsin B, Peptidase family C1, C01.049, MEROPS)		1			1	1	1								1	1			1	1	1
89	At4g36880	homologous to cysteine protease (papain family) (Peptidase family C1, Brassicain, C01.021 MEROPS)							1
90	At3g02110	homologous to serine carboxypeptidase D (SCPL25) (Peptidase family S10, S10.005, MEROPS)	1							1	1	1					1						1	1	1
91	At5g23210	homologous to serine carboxypeptidase (SCPL34) (Peptidase family S10, S10.005, MEROPS)										1					1
92	At4g30610	homologous to serine carboxypeptidase (BRS1 - Brassinosteroid-Insensitive BRI suppressor 1) (Peptidase family S10, S10.015 MEROPS)								1	1	1
	structural proteins
93	At1g28290	proline-rich protein	1								1	1	1	1			1								1	1	1	1
94	At5g14920	proline-rich protein												1	1												1	1	1
95	At2g05580	glycine-rich protein	1										1													1
96	At4g13340	LRR-extensin (AtLRX3)									1
97	At3g24480	LRR-extensin (AtLRX4)									1												1	1
98	At4g18670	LRR-extensin (AtLRX5)									1												1	1
	signaling
99	At4g05200	homologous to receptor kinase (RLK, DUF26-1b subfamily)									1
100	At5g55730	fasciclin-like arabinogalactan protein (AtFLA1)						1													1	1
	proteins related to lipid metabolism
101	At1g29670	homologous to lipase/acylhydrolase (GDSL family)	1						1	1													1
102	At1g54010	homologous to lipase/acylhydrolase (GDSL family)					1	1
103	At1g54030	homologous to lipase/acylhydrolase (GDSL family)						1													1
104	At3g48460	homologous to lipase/acylhydrolase (GDSL family)							1	1													1
105	At5g15720	homologous to lipase/acylhydrolase (GDSL family)																					1
106	At2g38530	non-specific lipid transfer protein type 1 (LTP2)	1		1			1	1	1	1						1				1	1	1	1
107	At5g23820	expressed protein (ML domain - MD-2-related lipid recognition domain)		1
108	At2g16001	expressed protein (lipid recognition domain)								1
	miscellaneous functions
109	At2g27190	homologous to purple acid phosphatase (PAP1)	1							1	1												1	1
110	At3g07130	homologous to purple acid phosphatase								1	1													1
111	At5g34850	homologous to purple acid phosphatase						1
112	At4g29270	homologous to acid phosphatase	1						1	1	1						1						1	1
113	At4g24340	homologous to phosphorylase													1
114	At3g02870	homologous to myo-inositol monophosphatase						1
115	At5g09440	homologous to Nicotiana tabacum phi-I	1							1	1	1	1				1							1	1	1	1
116	At5g64260	homologous to Nicotiana tabacum phi-I	1								1	1	1				1							1	1	1	1
117	At5g66590	homologous to Nicotiana tabacum pathogenesis-related protein PR1								1	1	1	1				1							1	1
118	At2g28790	homologous to Lycopersicon esculentum osmotin	1								1	1	1				1							1	1	1
119	At5g15230	gibberellin-regulated protein (GASA4)												1
120	At4g27110	homologous to COBRA (AtCOBL10)							1
121	At1g09560	germin (subfamily 2, member 1, GLP5)															1							1
	unknown function
122	At3g56750	expressed protein															1
123	At3g22000	expressed protein (DUF26)															1
124	At1g26850	expressed protein (DUF248)																				1
125	At1g80240	expressed protein (DUF642)										1					1
126	At3g08030	expressed protein (DUF642)	1														1
127	At4g32460	expressed protein (DUF642)	1								1	1	1				1								1	1
128	At5g11420	expressed protein (DUF642)	1							1	1	1	1	1			1							1	1	1	1	1	1
129	At5g25460	expressed protein (DUF642)	1								1	1	1				1							1	1	1	1	1	1
130	At1g78460	expressed protein (SOUL heme binding domain)																				1
131	At2g04690	expressed protein (homologous to a human brain CREG protein)						1	1								1				1	1
132	At2g15220	expressed protein (Plant Basic Secreted Protein domain)						1													1	1
133	At2g34700	expressed protein (Ole e1 allergen domain)									1	1													1
134	At3g20370	expressed protein (MATH domain)						1
135	At2g28490	expressed protein (cupin domain)	1					1	1	1	1	1					1				1
136	At3g22640	expressed protein (cupin domain)	1							1	1	1	1				1
137	At4g36700	expressed protein (cupin domain)						1	1	1
	total number of predicted secreted proteins		46	10	2	0	4	28	33	44	41	37	26	11	2	0	52	8	4	0	20	27	34	42	25	20	14	5	3	0
	predicted intracellular proteins
1	At1g67090	RUBISCO small subunit A1	1						1	1	1	1	1				1
2	At5g38410*	RUBISCO small subunit B3	1						1	1	1	1					1						1
3	At5g38420*	RUBISCO small subunit B2	1							1	1	1	1				1
4	At5g38430*	RUBISCO small subunit B1							1	1	1	1	1				1
5	ArthCp030	RUBISCO large subunit (RBCL)															1
6	At4g01900	PII nitrogen sensing protein (GLB I)							1													1
7	At1g11840	glyoxalase I homologue (lactoylglutathione lyase) (ATGLX1)		1				1										1
8	At1g67280	glyoxalase I homologue (lactoylglutathione lyase) (AtGLX1)						1
9	At1g42970	glycereldehyde 3-phosphate dehydrogenase										1
10	At1g23190	homologous to phosphoglycomutase																	1
11	At3g15020*	homologous to mitochondrial NAD-dependent malate dehydrogenase	1
12	At1g53240*	homologous to mitochondrial NAD-dependent malate dehydrogenase	1					1	1
13	At3g01590	homologous to aldose 1-epimerase							1
14	At1g77810	glycosyl transferase family 31 (galactosyl transferase)																							1
15	At3g15670	homologous to late embryogenesis abundant protein (LEA)							1	1
16	At1g31340	polyubiquitin (AtUBQ7) (*and/or ubiquitin extension protein)																				1
17	At3g20390	homologous to endoribonuclease		1
18	At3g55440	triose phosphate isomerase						1	1
19	At3g57140	homologous to patatin (phospholipase domain)							1
20	At3g63190	homologous to ribosome recycling factor							1
21	At3g11630	homologous to 2-Cys peroxiredoxin		1													1
22	At1g70830	homologous to Bet v I allergen family							1								1
23	At1g70850	homologous to Bet v I allergen family	1					1	1								1				1	1	1	1
24	At4g23670	homologous to Bet v I allergen family															1					1
25	At4g23680	homologous to Bet v I allergen family							1								1
26	At4g39260	homologous to RNA binding protein (AtGRP8)							1								1					1
27	At5g01300	homologous to phosphatidylethanolamine-binding protein							1													1
28	At4g27150	2S albumin isoform 2 (protease inhibitor/seed storage/LTP family)													1		1								1	1	1	1
29	At4g27160	2S albumin isoform 3 (protease inhibitor/seed storage/LTP family)										1	1	1	1		1								1	1	1
30	At4g27170	2S albumin isoform 4 (protease inhibitor/seed storage/LTP family)												1	1		1											1
31	At2g37620#	actin (ACT1)																						1	1
32	At3g53750#	actin (ACT3)																						1	1
33	At5g59370*	actin (ACT4)																							1
34	At3g46520*	actin (ACT12)																							1
35	At5g66090	expressed protein						1
36	At1g09310	expressed protein (DUF538)							1								1					1	1
	number of predicted intracellular proteins		6	3	0	0	0	6	16	5	4	6	4	2	3	0	15	1	1	0	1	7	3	3	7	2	2	2	0	0
