# Supplementary material for: A new picture of cell wall protein dynamics in elongating cells of Arabidopsis thaliana: Confirmed actors and newcomers
Source: BMC Plant Biol. 2008 Sep 16;8:94. doi: 10.1186/1471-2229-8-94 (PMC2551616; doi:10.1186/1471-2229-8-94)
Supplement: Additional file 6 — Semi-quantification of CWPs identified by MALDI-TOF MS from 5 and 11 day-old etiolated Arabidopsis hypocotyls. [file 1471-2229-8-94-S6.xls]

## Sheet: File 6
	Additional data file 6. Semi-quantification of CWPs identified by MALDI-TOF MS from 5 and 11 day-old etiolated Arabidopsis hypocotyls.
	A quantification index (QI) is attributed to each protein in each sample ( 5 and 11 day-old etiolated hypocotyls). It was calculated by adding the percentages of coverage by peptide mass mapping in all the bands in which the protein was identified. When the protein was only identified in the total extracts after 1D-E (1D-separation), the values obtained for this identification were retained. When…
	Only differences higher than 2-fold were considered as significant and are indicated in bold red.
		CWPs identified only in 5 day-old etiolated hypocotyls
		CWPs identified only in 11 day-old etiolated hypocotyls
	nd	QI was not calculated since the protein was identified in the same separation conditions in the two samples.
	accession	annotation	5 day-old hypocotyls	11 day-old hypocotyls	1D- and 2D-separations	1D-separation	2D-separation	5	11
	AGI		QI	QI		only	only
	proteins acting on carbohydrates
1	At2g06850	glycoside hydrolase family 16 (endoxyloglucan transferase) (AtXTH4)	4.59459	1.34797	1			1
2	At5g13870	glycoside hydrolase family 16 (endoxyloglucan transferase) (AtXTH5)	0.399317				1	1
3	At3g44990	glycoside hydrolase family 16 (endoxyloglucan transferase) (AtXTH31)	0.412969				1	1
4	At2g36870	glycoside hydrolase family 16 (endoxyloglucan transferase) (AtXTH32)		0.16388			1		1
5	At1g10550	glycoside hydrolase family 16 (endoxyloglucan transferase) (AtXTH33)	0.558065	0.196774			1	1
6	At4g16260	glycoside hydrolase family 17		0.324764			1		1
7	At4g19810	glycoside hydrolase family 18 (chitinase)	0.741425	0.182058			1	1
8	At3g12500	glycoside hydrolase family 19 (chitinase)	0.335793	0.405089			1
9	At3g55260	glycoside hydrolase family 20 (beta-hexosaminidase)	0.170557				1	1
10	At1g19170	glycoside hydrolase family 28 (polygalacturonase)	0.21			1		1
11	At4g18180	glycoside hydrolase family 28 (polygalacturonase)	0.246377				1	1
12	At3g16850	glycoside hydrolase family 28 (polygalacturonase)	3.76923	2.37802	1
13	At3g06770	glycoside hydrolase family 28 (polygalacturonase)		0.282511			1		1
14	At3g61490	glycoside hydrolase family 28 (polygalacturonase)	0.386555	0.329832			1
15	At2g33160	glycoside hydrolase family 28 (polygalacturonase)	0.0798193				1	1
16	At1g68560	glycoside hydrolase family 31 (alpha-xylosidase) (AtXYL1)	1.62404	0.817486	1			1
17	At3g13790	glycosyl hydrolase family 32 (beta-fructofuranosidase)	0.0890411	0.164384			1
18	At5g34940	glycosyl hydrolase family 79 (endo-beta-glucuronidase/heparanase)	0.94403	0.106343	1			1
19	At1g53830	carbohydrate esterase family 8 (pectin methylesterase) (AtPME2)	0.775128	0.0988075			1	1
20	At3g14310	carbohydrate esterase family 8 (pectin methylesterase) (AtPME3)	1.07939	0.64527	1
21	At3g43270	carbohydrate esterase family 8 (pectin methylesterase)	2.23719	1.2334	1
22	At4g33220	carbohydrate esterase family 8 (pectin methylesterase)	0.422857	0.765714	1
23	At1g11580	carbohydrate esterase family 8 (pectin methylesterase)	0.956912				1	1
24	At5g53370	carbohydrate esterase family 8 (pectin methylesterase)	0.0971039				1
25	At4g37950	polysaccharide lyase family 4 (rhamnogalacturonate lyase)		0.9	1				1
26	At1g05570	glycoside transferase family 48 (callose synthase 1) (AtCalS1)	0.0446154	0.0328205			1	1
27	At5g02260	alpha-expansin (AtEXP9)	1.22481	0.426357			1
28	At1g20190	alpha-expansin (AtEXPA11)	2.22222	2.5873	1
29	At5g39270	alpha-expansin (AtEXPA22)	0.114943				1	1
30	At3g45970	expansin-like A (AtEXLA1)	3.44906	2.03774	1			1
31	At4g38400	expansin-like A (AtEXLA2)	1.48302	0.671698	1			1
32	At3g45960	expansin-like A (AtEXLA3)	0.144487			1
	oxido-reductases							17	4
33	At1g71695	peroxidase (AtPrx12)	0.265363	0.87			1		1
34	At3g21770	peroxidase (AtPrx30)	0.15	0.15		1
35	At3g32980	peroxidase (AtPrx32)	3.18466	0.869318			1	1
36	At3g49110	peroxidase (AtPrx33)		0.155367			1		1
37	At3g49120	peroxidase (AtPrx34)	1.53258	2.04249	1
38	At3g50990	peroxidase (AtPrx36)	0.1			1		1
39	At4g25980	peroxidase (AtPrx43)		0.191375		1			1
40	At4g30170	peroxidase (AtPrx45)	1.92	2.57231	1
41	At5g17820	peroxidase (AtPrx57)	0.23			1
42	At5g64100	peroxidase (AtPrx69)	0.350453	0.259819	1
43	At5g66390	peroxidase (AtPrx72)		0.1875			1
44	At2g30210	homologous to laccase (AtLAC3)	0.403509	0.561404			1	1
45	At4g20860	homologous to berberine-bridge enzyme (S)-reticulin:oxygen oxidoreductase		0.158491	1				1
46	At5g44360	homologous to berberine-bridge enzyme (S)-reticulin:oxygen oxidoreductase	0.0808271	0.157895			1		1
47	At5g44410	homologous to berberine-bridge enzyme (S)-reticulin:oxygen oxidoreductase		0.117757			1		1
48	At1g30710	homologous to berberine-bridge enzyme (S)-reticulin:oxygen oxidoreductase	0.158192				1	1
49	At1g09610	homologous to berberine-bridge enzyme (S)-reticulin:oxygen oxidoreductase		0.12
50	At4g12880	early nodulin (AtEN20) (phytocyanin)	11.844	5.65635	1
51	At2g02850	plantacyanin (AtPNC) (phytocyanin)		0.20155			1	1
52	At5g22140	expressed protein (oxidoreductase domain)	0.282192				1
53	At5g56490	expressed protein (FAD binding domain)	0.154246				1
	proteases							4	6
54	At5g07030	homologous to aspartic protease (pepsin family) (Peptidase family A1, subfamily A1B unassigned peptidases, MEROPS)	1.42651	0.85877	1
55	At1g09750	homologous to aspartic protease (pepsin family) (Peptidase family A1, subfamily A1B unassigned peptidases, MEROPS)	1.94432	0.966592	1			1
56	At3g54400	homologous to aspartic protease (pepsin family) (Peptidase family A1, subfamily A1B unassigned peptidases, MEROPS)	0.590588	0.781176	1
57	At5g10770	homologous to aspartic protease (CND41 peptidase) (Peptidase family A1, A01.050, MEROPS)	0.341772	0.419831			1
58	At3g02740	homologous to aspartic protease (pepsin family) (Peptidase family A1, subfamily A1B unassigned peptidases, MEROPS)	0.140625				1	1
59	At1g79720	homologous to aspartic protease (CND41 peptidase) (Peptidase family A1, subfamily A1.050 , MEROPS)	0.202479				1	1
60	At3g52500	homologous to aspartic protease (pepsin family) (Peptidase family A1, subfamily A1B unassigned peptidases, MEROPS)	0.275053				1	1
61	At5g43060	homologous to cysteine proteinase (papain family) (RD21 peptidase, Peptidase family C1, C01.064 MEROPS)	1.77754	1.64795	1
62	At1g47128	homologous to cysteine proteinase (papain family) (RD21A, Peptidase family C1, C01.064 MEROPS)	0.733766	1.2987	1
63	At4g01610	homologous to cysteine proteinase (papain family) (Cathepsin B, Peptidase family C1, C01.049, MEROPS)	1.43175	1.50387	1
64	At4g36880	homologous to cysteine protease (papain family) (Peptidase family C1, Brassicain, C01.021 MEROPS)	0.164894				1	1
65	At4g30610	homologous to serine carboxypeptidase (BRS1 - Brassinosteroid-Insensitive BRI suppressor 1) (Peptidase family S10, S10.015 MEROPS)	0.449462				1	1
66	At3g02110	homologous to serine carboxypeptidase D (SCPL25) (Peptidase family S10, S10.005, MEROPS)	1.6871	0.712474	1
67	At5g23210	homologous to serine carboxypeptidase (SCPL34) (Peptidase family S10, S10.005, MEROPS)		nd	1				1
	proteins with interacting domains							6	1
68	At1g53070	homologous to lectin (legume lectin domains)	0.709559	0.158088			1	1
69	At1g78820	homologous to lectin (curculin-like)	0.393407				1	1
70	At1g78830	homologous to lectin (curculin-like)	2.38242	1.47528	1
71	At1g78850	homologous to lectin (curculin-like)	1.93424	1.98289	1
72	At1g78860	homologous to lectin (curculin-like)	0.844244	0.23702	1			1
73	At5g06860	PGIP1	1.16061	1.90606			1
74	T23B7.10	homologous to PGIP1 (LRR protein FLR1)	0.612308	1.55077	1				1
75	At5g12940	homologous to Phaseolus vulgaris PGIP2 (LRR domains)	3.85175	4.43666	1
76	At1g33590	expressed protein (LRR domains)	1.19336	1.11328	1
77	At2g34930	expressed protein (LRR domains)	0.459	0.244199			1
78	At3g20820	expressed protein (LRR domains)	2.15342	5.11507	1				1
79	At2g17120	expressed protein (LysM domain)	1.18	0.35			1
80	At5g19110	homologous to carrot EDGP and to tomato XEGIP	0.835	0.390123			1	1
81	At1g03220	homologous to carrot EDGP and to tomato XEGIP	2.36954	4.02253	1
82	At1g03230	homologous to carrot EDGP and to tomato XEGIP	1.65438	1.553	1
83	At1g47710	homolog to serpin (serine protease inhibitor)	1.33248	0.202046			1	1
84	At1g17860	inhibitor family I3 (Kunitz-P family) (subfamily I3A unassigned peptidase inhibitor homologues, MEROPS)	1.78061	1.81122	1
85	At1g73260	inhibitor family I3 (Kunitz-P family) (subfamily I3A unassigned peptidase inhibitor homologues, MEROPS)	0.302326	5.13023	1				1
86	At1g47540	inhibitor family I18 (mustard trypsin inhibitor-2 family) (family I18 unassigned peptidase inhibitor homologues, MEROPS)	nd	nd	1			1
87	At2g40880	inhibitor family I25 (phytostatin) (cystatin family, I25.014, MEROPS)	0.216	0.312	1
88	At5g05110	inhibitor family I25 (phytostatin) (cystatin family, I25.014, MEROPS)	0.103448	0.168103			1
89	At4g16500	inhibitor family I25 (cystatin family) (subfamily I25B unassigned peptidase inhibitor homologues, MEROPS)	2.11966	5.61138			1		1
90	At4g25260	homologous to plant invertase/ pectin methylesterase inhibitor (PMEI)	0.338308	0.169154			1
91	At5g46940	homologous to plant invertase/pectine methylesterase inhibitor (PMEI)	0.193182				1	1
92	At5g46960	homologous to plant invertase/pectine methylesterase inhibitor (PMEI)	0.436782				1	1
	structural proteins							4	4
93	At1g28290	proline-rich protein	2.61281	2.14206	1
94	At5g14920	proline-rich protein	0.17	0.29			1
95	At2g05580	glycine-rich protein	0.741722	1.61258	1				1
96	At4g13340	LRR-extensin (AtLRX3)	0.0815789				1	1
97	At3g24480	LRR-extensin (AtLRX4)	0.115385	0.331984			1		1
98	At4g18670	LRR-extensin (AtLRX5)	0.0691299	0.107271			1
	signaling							13	10
99	At4g05200	homologous to receptor-kinase (RLK, DUF26-1b subfamily)	0.0918519				1
100	At5g55730	fasciclin-like arabinogalactan protein (AtFLA1)	0.188298	0.582547			1	1
	proteins related to lipid metabolism							1	1
101	At1g29670	homologous to lipase/acylhydrolase (GDSL family)	2.26722	0.746556	1			1
102	At1g54010	homologous to lipase/acylhydrolase (GDSL family)	1.67098				1	1
103	At1g54030	homologous to lipase/acylhydrolase (GDSL family)	0.116279	0.229592		1
104	At5g15720	homologous to lipase/acylhydrolase (GDSL family)		0.132			1		1
105	At3g48460	homologous to lipase/acylhydrolase (GDSL family)	0.984252	0.207349			1	1
106	At2g38530	non-specific lipid transfer protein type 1 (LTP2)	5.26271	9.0678	1
107	At5g23820	expressed protein (ML domain - MD-2-related lipid recognition domain)	0.79878				1	1
108	At2g16001	expressed protein (lipid recognition domain)	0.6125				1	1
	miscellaneous functions							5	1
109	At2g28790	homologous to Lycopersicon esculentum osmotin	1.06426	0.959839	1			1
110	At5g15230	gibberellin-regulated protein (GASA4)	0.471698				1	1
111	At3g07130	homologous to Glycine max phytase and to purple acid phosphatase	0.24812	0.109023			1
112	At2g27190	homologous to purple acid phosphatase (PAP1)	0.597015	0.240938	1
113	At5g34850	homologous to purple acid phosphatase	0.38				1	1
114	At4g29270	homologous to acid phosphatase	2.53431	0.785156	1			1
115	At4g24340	homologous to phosphorylase	0.33432				1		1
116	At3g02870	homologous to myo-inositol monophosphatase	0.34				1
117	At5g09440	homologous to N. tabacum phi-I	3.35252	2.51799	1				1
118	At5g64260	homologous to N. tabacum phi-I	2.37049	1.66557	1
119	At4g27110	homologous to COBRA (AtCOBL10)	0.0838323				1		1
120	At5g66590	homologous to Nicotiana tabacum pathogenesis-related protein PR1	7.86	5.2	1				1
121	At1g09560	germin (subfamily 2, member 1, GLP5)		0.29			1
	unknown function							1	2
122	At3g56750	expressed protein		0.09		1			1
123	At3g22000	expressed protein (DUF26)		0.15		1			1
124	At1g26850	expressed protein (DUF248)		0.0714286			1
125	At1g80240	expressed protein (DUF642)	nd	nd	1
126	At3g08030	expressed protein (DUF642)	0.73	0.76		1
127	At4g32460	expressed protein (DUF642)	1.2137	0.49589	1
128	At5g11420	expressed protein (DUF642)	20.0464	24.2978	1
129	At5g25460	expressed protein (DUF642)	20.122	23.7721	1
130	At3g20370	expressed protein (MATH domain)	0.57				1	1
131	At2g04690	expressed protein (homologous to a human CREG protein)	1.06667	1.10952	1
132	At1g78460	expressed protein (SOUL heme binding domain)		0.16895			1		1
133	At2g34700	expressed protein (Ole e1 allergen domain)	1.51186	1			1
134	At2g15220	expressed protein (Plant Basic Secreted Protein domain)	0.302222	0.848889			1		1
135	At2g28490	expressed protein (cupin domain)	1.22701	0.0919765	1			1
136	At3g22640	expressed protein (cupin domain)	0.12	0.0925926	1			1
137	At4g36700	expressed protein (cupin domain)	1.95591				1	3	4
